# Supplementary material for: PacBio full-length transcriptome analysis provides new insights into transcription of chloroplast genomes
Source: RNA Biol. 2023 May 25;20(1):248–56. doi: 10.1080/15476286.2023.2214435 (PMC10228390; doi:10.1080/15476286.2023.2214435)
Supplement: Supplemental Material [file KRNB_A_2214435_SM2164.zip]

Archive with 3 entries (3 files):
- s1.pdf
- s2.txt
- s3.xlsx
