# Supplementary material for: PacBio full-length transcriptome analysis provides new insights into transcription of chloroplast genomes
Source: RNA Biol. 2023 May 25;20(1):248–56. doi: 10.1080/15476286.2023.2214435 (PMC10228390; doi:10.1080/15476286.2023.2214435)
Supplement: Supplemental Material [file KRNB_A_2214435_SM2164.zip › s2.txt]

#Supplementary file 2
#Please use Notepad++ to display these sequences.
>5' and 3' primers(38, 62)
ACACTAGATCGCGTGTGCAATGAAGTCGCAGGGTTGGG
AAAAAAAAAAAAAAAAAAAAGTACTCTGCGTTTGATACCACTGCTTACACGCGATCTAGTGT
>reverse complimentary 5' and 3' primers
ACACTAGATCGCGTGTAAGCAGTGGTATCAAACGCAGAGTACTTTTTTTTTTTTTTTTTTTT
CCCAACCCTGCGACTTCATTGCACACGCGATCTAGTGT
NC_012920	The reference genomes of human mtDNA;
NC_024511	The reference genomes of Drosophila melanogaster mtDNA;
MK374364	The reference genomes of Erthesina fullo mtDNA;
NC_000932	The reference genomes of A. thaliana cpDNA;

###############
#  CCS reads  # 
###############
#278,234 CCS read IDs are provided in supplementary file 1 (s1.zip);
#The IDs can be used to extract sequences from the data (SRA:SRR17520069), including:
1   	55702	Double5 artifacts
55703	63140	Double3 artifacts;
63141	64411	Transcripts contain no primers at 5 and 3 ends;
64412	155225	Forward full-length transcripts;
155226	245428	Reverse full-length transcripts;
245429	253959	Transcripts with forward 3-primers;
253960	261249	Transcripts with reverse 5-primers;
261250	268374	Transcripts with reverse 3-primers;
268375	275068	Transcripts with forward 5-primers;
275069	278234	Artifacts of unclassified types.

###############
# polyA sites # they are typical ones, more data is included in supplementary file 1
###############
16S-rRNA(MK374364:12466-13742) is a full-length transcript of E. fullo mtDNA
16S-rRNA(MK374364:12466-13677) is a double-3 artifact.
the polyA site is starting from 13678, AAAAAAAA.

########################################################
# 3' primers with polyTs and 3' primers without polyTs # 
########################################################
>SRR17520069.15064743
ACACGAGGATCGCTTAGCAGTGGTATCAACGCGAGTACTTTTTTTTTTTTTTTTTTTTGAGAGGGGTTTT
TTAGGTTAACTTAATCGATTATGAAAAGAAAAAGGTAAAGTACTTTGAAGTTTGATTGTTCTCTAAATGAACGTTTCTTCTTCTACATGTAGAAAAGGATAAATAAATTAATCAAATTCCGGGAGGCTTGATGAAGTGCTTCTTTAGGAGTAAAACTTCCATTTGTCCATATTTCTAGAAAAAAATCTCTTGTTTTTTCATTCCCATTCCCATAAGAATGAATACTATGATTGGCATTTCAACAGGCATGAATACAGCATCGATAGGATAACTTCTGTCTTCAAAGTTATTGACATTTTAGACTATATCCGCGATTCCTCTCATTTTTTAATTCAATACACAAATCTATTGGTCTGTTAAGGTAGCTATATGCTTGTGTATTATCAATGATTTCCACAGCGGGCGGTAAAATAATGTCTCGACAGTTATATATCCAGGACCTTGGACACAAATCAGCGCGTTGCGCGTTCATATAGCTTAACTTTTCCTTATACAATTCGTTCAATTCATTAAAAATTTCATGTACTTGATTCTTGAATACTGCTATGTTAGAATAGTCATGTGGTATGTTCTCAAATTTTTGCACGTGTATACATTTTCCTTCTATTTGCCATAAGCCTCTTCGCATCGCAATGCCTATTGTGTTCCCGGGCCCCCTTGGGGGCCCCCCCCCCTTTCATAGTGGAGACAGAATAAGCGTTCCATATAAAGCATCTTACTGTCTTCTTTTTGATTCAACACCTTCCCACTGTATTGTCCGAGTAGATACTTTGACTTCCTCTCGAACCATAGTAATTTTTATTTGGATCAGATCGTTGAATCGTTTATTTCTCTTGAAACCCTTTTAGCCTTTTTTAGTTCTATACACGTCTTTTTTTAGGGTCTACAGACATTATGTGGGCATAGGGGTTACATCTCGTACGAACTTAAAAGTATACCGCTTCTACGAATAGCTCGTATGCCGCATCTCTTCCGAGTCCAGGCCTTTTTATCCTTACTTCCGGCTCGTTGCATACCTTGATCCACTACTCTCTAATAGCAAAAAAAAAAATTTTTTTTTTTTTCCTGCTGGCGTTTTGGGCAGCAAAGGGTTGTTCTCTTCTTGTACCCCGGAATCCACAAGTACTGCGGATGACCAAGATCACCCGACCCCGTACATCTTTAGACGGTTACAATGGTATGTTTGAAACTTGGGCTTGAACATGATAACTCCCTTGGTATTCTACGTACATTTTTACGTGAACCACTAGCGTGATTTTACGCGACACCATTCTTAATATAGGTTTTGCCATTTTTTTTTCATTTCACAAGAAATATATGGATATTCCATTTCCGTCAAAATAGACCCTTTTTTCCAACTCTTTGGAGTGCCTTTTCTTTTAGCTTTAGTTCTTCCTTTAGTAAGATTATCCGTGTCTTTGTTTATGCATCGGGTTGGAACAAATTCTATATTCGTCCCCTCTGCGGATTAGTCGACCACTTTTCACAAATTTTACGACGGAAGCCCTTATTTTCATAGTTGTTATTCCTTAATTCTGTGAATAAGTATTTATTGGTGACGAAAAAAAGGTTTCTTGATATTTTGCATCTTGAATTGTATCTACGTGAATAGGATGGTTGAAATGAAAAAACCACTTACTCCTTTGAATGACTTATTATGGGAGTCTGAAATGGCTTCCCATTATTAATTATACTTAAGAACTTACTCAAAATTTTACCTTTTTATCCTATAGGTATACCTAATAAAAAATATGTCCAATCCTTTCGAAGCATGACGAAAAAAAAATCTTTAGTATCTAACAAAATCGAACCCTGCGGTTCGGAAGTGATTAAGAAAGAAAACTTTTATTAATTCATTTTTCTTTAATTTTCATTCGATTAAAACCCCGAAACTTTTTGAACAGGGGTGGTATTACACAACCCCTTTTTTTCACAAATTGTAGAGTTACAGATATCTAATTTTTATATTAGAAGGTACAATATATCCACAAAATTTCTCCCCGATTCTTTTAGTCCGAGCTTCTCGGTCTGTCATTATACCTGAGAAGTCGAAAGGAATTACAATTCCTATTCCGCTAAAATTCGTGGAATTCCGTTGAGAGTTAAGAATAGAGTCGTAGACCGGTCGACTTTTCTCTTTAATTTAAATCGTTTTTGTAAGGATTCTTTCTTATTTCGTCTATGTCTTAGGGGTAAAATCCAAAAATGATTGGTTGTTTTCGGGGGGGGGGGGGGTGGAGATGTTTCCTTACGTTTTCGATAAAACCCTCTCGTAAAAGGATTTTAACAATACTTTCCGTGATGTTCGTCTATCCTATCCGAACCGTTCCTTTTCTATTCATGTCAGCATTTCGTATAGAGGTTATTATATCAGCAATGGTGTCTTTCCCATGATAAGTTTACAATTCCTTATTGTTCATAATTTTGATATAATCAACAGTTCTTTTTTCTTTTATTTATATATAGATATAGACGATTATATATTAATATATGAATTAAATTCTTAATATTTTTATTATTAGGGTATTATGCGTGATACAGAATCTATAATTAATTTATTTTCAATACCTGTTTTTTTAATCCGATACTAACTATCGCTATCGATAATTTAAATCTTATAATACCTCAGGAGCTAATGAACTATTTTAGTAAGTTTAAATTGTCTCAATTCCCGTGGGATCGCCCCAAAAATTCGAGTTCCTTTTTGGATCTTCCTTCTTGATCAATGACAACTGCGGCATTGTCATCATATCGTATTATCGTCCCATTTGTTCCGTTTGAGTTTCTTTAACATATACGTACAATTACAAGCTCTAATCACTTCTTGATCTTTCTAGAGGAGTATTTGGTATTGCTTCTTTGATTTACAGCAACAATAACGGTCACCATATGAGCATATCGGCGATTACTAGCTCGCTATTATTCGAATACACATCAATTCTCTAGCCCCGCTGTTGTCCTGCTACATTCAAATAGGTTTGTGGTTGAATCATTCATTTTTTTTGTATCTCTTCCTTTTAATGCAAAGGACGAAGTAAAAAAATATGTTTGTCAAAAAAAGAAAACTTATACTCTTTTTACCCTTAAATGTTATTTTAGTTTTTTTCATTATATGATTGCTATTTTCAGAATATGAATTGGGTTTTATACCTTTTTGATGCGCTATTGAAATAGCTTTTCTTGCTACGATTTTTCGGGTACACCACCCATTCATAAAGGATTTTTACCTGGTTTTAACCACAGCTACCCAATACTCAGGGGATCCTTTCAAGACACCCTACGCGTTTCCGCAGTCTTACTGGTAACTGGTTTGTCTGGAAATATACGTACCCAAATTTTTTCCACCACTCCGTCATTTTCGTGTCATTGCGCGTCGCCCTGCTTCTATTTGTCTAGATGTGAATTCCCAAGCGGGTTCAAGTGGGTTGAAGAGCATATCTGCCAAAACAAATACGAATTCCCACGAGAAGATATTCCTTTAGTCTTCTCGATGTTGTTTACGAAGTCTGGTTCTTTTTGG
ACCTAAGCATAGCAATTATATCAAAGGAGTGTTGATGGAAATTTTTATCATCTTATAGAATTGCTTATTTTATTTTTAACATAAAAAGAAGACTGCAATTTTTATTCTGTCTGTATCGTGTTTATATTGGAGGGTGTGTTTTATCGTCGGATAAAAGTAAAGATAAAGAAAGTTTTTTATTCTTCGTCCTACGATAATCCAAATTTTTTTTCCTAAAACCCCATAAAATAGTTTCGAACTGTCTAGGAACAATAATCAATTTTAGTCTTCAATTGTTTGTAAAAACCTCTGCGTTGATACCACTGCTTACCGCGATCT

###########################
# TISs on the light strand# they are typical ones, more data is included in supplementary file 1
###########################
-37/-12/+1-25/(Genomic position of +1)/count/5' sRNAs
CTGCTAACCCCATACCCCGAACCAA	CCAAACCCCAAA	GACACCCCCCACAGTTTATGTAGCT(NC_012920:564) 
AAAATAGTAAATAATAAAAAAAAAA	AAAAAAAAAAAT	GAAAATTATATTATTAATGAATTGC(NC_024511:19510)

ATTGATCATTACATAGAATTCAATT	AAGATATTGTAT	GAAAATATTATTTCTTTCATTCTCA(6853)/2678/no 5' sRNAs
ATTGATCATTACATGGAATTCTATT	AAGATATTATAT	GAAAGTCGAATTTCTTCCACTCTAT(85%)
ATTGATCATTACGTAGAATTCAATT	AAGATATTGTAT	GAAAGTGTGATTTTATTTGATTC--(88%)

TTCGACAAAAGGTTAATTTATATGC	AATAATTGCATT	GTAGCGGGTATAGTTTAGTGGTAAA(8643)/39/86.77%(210/242)
TTCGACAAAAGATCCTTTTATATAC	AATAATGGTATT	GTAGCGGGTATAGTTTAGTGGTAAA(89%)
CTTGACAAAGGGTAGCGTTGGTATC	AGAATTTACAT-	GTAGCGGGTATAGTTTAGTGGTAAA(78%)

TTTACATATACTCATCATTACTGTT	ATAATTTAAATT	GAAGAAGATTTCTTTTTAATTGAAA(27152)/262/no sRNAs
TTGACATATATTAACAGTTGTTGTT	ATAATTGAAATTACA	GAAG--GATT-CTTTTTCAATAAAA(74%)
NA

CGGGTGCCGCCTCAGCAACAAACTT	TAAATAACAAAC	GTAGGAAAAGACTCTTTATACTTTC(27469)/10/8.95%(6/67)
NA
NA

TTTTTGACTCTGCACCAGTGATTTC	ACTATTATTAGT	GAACAATAATGGAATAGTTTCTTCA(28037*)/50/22.20%(2/9)
TTTTTGACTCTGTACCAGTGATTCC	ACTATTATTA	TAAAAATTTTAATGAAAAAAAAATAATAA(94%)
TTTTTGACTCTGTACCCTTGATTCT	ACTATGATTATT	CATCAATAGTAGAATAATTCCTTCA(79%)

AATTAAACCAAGACGGCCCTTTTAA	CTCAGTGGTAGA	GTAACGCCATGGTAAGGCGTAAGTC(31393*)/79/10.77%(64/594)
ATTGAATCAAATGAGGCCCTTTTAA	CTCAGTATGGTAGA	GTAACGCCATGGTAAGGCGTAAGTC(88%)
AATTGAAT-AAGAAG-CCCTTTTAA	CTCAGTGGTAGA	GTAATGCCATGGTAAGGCATAAGTC(89%)

TCCGATAAGGGGCTTTTACGTTCTT	TACTTTCTAATA	GTCAAAATTTCATTTGAAAGTCTAT(31464)/44/1.75%(1/57)
TCCGATAAGGGGCTTTTTACTTTTT	TTCATAAAATGCT	GAGAGTAGTATTCCTATTTGACAG(89%)
NA

TTACGTTCTTTACTTTCTAATAGTC	AAAATTTCATTT	GAAAGTCTATAATTTAATTTCAAAT(31479)/407/no 5' sRNAs
TTACTCCTTTACTTTCAAAAACTCA	TAACCTTCTTTA	AAACAAAAATATTATCCATTTATAG(73%)
NA

GTTGCGCTATACATATGAAAGAATA	TACAATAATGAT	GTATTTGGCGAATCAAATATCATGG(54781)/3340/86.46%(32/37);
GTTGCGCCATACATATGAAAGAGTA	TAGAATAATGAT	GTATTTGGCAAATCAAATAGCATGG(92%)
GTTGCGCTATATCTATTAAAGAGTA	TACAATAAAGAT	GGATTTGGTGAATCAAATCC-ATGG(85%)

ATGGGTTTTTCACTCTATTTTCTAT	ATAATCTCGAAA	GAAAAAAACCTAAAACCTCGAAAGG(65037)/582/no 5' sRNAs
NA
NA

ATGTACATCTGTAATTATATATATT	ACTATATATAAT	GTAATACAATAAAGAAGAAAGAAGG(66894)/915/19.96%(1/5)
            TATATATAATAAT	ATAATATATAAT	AAAATACAATAAAAAAATTAGAATT(78%)
           ATATGGAATGCAAT	ACAAAAAAAAAG	A(81%)

TGGCGACTAGGGTTGCTGTTTCCAT	TATTATAGAATT	GAAAGACCACACCGGATCTATGCTA(74393)/463/14.30%(116/811)
TGGCAATTAGGGTTGCTGTTTCCAT	TATTATATAATA	TCAAGACCACAATGGATCTTTATAG(86%)
TGGCGACTAAAGTTGCTGTTTCCAT	TTTTATAGAATT	TCAAGATTACAATGGATCTAATCTT(84%) 

CGGATCTATGCTAAGATCATTTATT	TACAACGGAATG	GTATACAAAGTCAACAGATCGTAAT(74442)/2609/80.51%(760/944)
CTTATATAAGGTAAGATCCTTTACT	TTAAGCGGACGG	GTTTACAAAGTCAAGCGATCTCAAT(75%)
CGGATCTACGAAAAGATCGTGTATT	TACAACTACAAC	GGAATAGTATACAAAGTCAACATAA(79%)

GTATGCAGGTCTAACAATTTTAGCC	TATTCTCCTTTG	GTAGTTCGACCGCGAAATTTTTTTC(74795)/5021/96.84%(4194/4331)
AAATGCAGGTCTTTGATTTTTAGCC CATTCTATTTCGATTTG GTAGTTCGACCGTGAAACTTCTTT(77%)
ATGTCTAGAAATGTAGAGCTTAAAG TAGAAAGGCTCTTTTG  GTAGTTCGACCGTGGAATTTTTTCC(92%)

AACATCATATCCATAGTTAGCGCAT	TCATCATAGTTA	GAAGCTCCAGCTCCGTATCAAGTTC(147033)/10/no 5' sRNAs
CCCATAATATCCCTAGGTATCACAC	CCTCCATAGCCA	TAAACTTCAGCTTCCTATCAAGGTC(72%)
NA

###########################
# TISs on the heavy strand# they are typical ones, more data is included in supplementary file 1
###########################

AATTCATATCCATTAGATTCTAATT	TCACTCTATTTA	GAAACATATAAAAAACAAATTTCCT(118989-)/5
AAACAAAAAATGACGAATTCTTACT	ACATTCTTATTC	CAAAAGAATAAATGACAAATTTTAT(70%)
NA

TCTAACGACCTACGCTTTTTGTTAT	AATTTTAAAATG	GACGATCCATTAATTCAACTGTCCG(116996-)/1968
NA
NA

TGAAAATTTGTGAATTATCAATCAT	TATAGGTGGTAT	GAAAAAAAATAGAGAAAGATAAAAA(65548-)/48
GAAGGGTTTGTGAATTCTAATTCTT	TTTTGAGCAGTT	GAAAAAAAAGGTAAAGTGATAAAAA(72%)
NA

GTTGCTGTGTCAGAAGAAGGATAGC	TATACTGATTCG	GTAGACTCTAAAAATACCCTTGGTA(64447-)/7610
GTTGCTGTGTTAGAAGAAGGATAGC	TATACTGATTCG	GTATACTCGAAAGAGACCCTTGGTA(92%)
ATTGCTGTGCCATAGGAAGGATAGC	TATACTAATTTG	GTATACTCAAAATACACCTTTGGTA(84%)

TTCGCCAAATACATCATTATTGTAT	ATTCTTTCATAT	GTATAGCGCAACCTAATACTTCTTT(54755-)/162
TTTGCCAAATACATCATTATTCTAT	ACTCTTTCATAT	GTATGGCGCAACCCAATTTTTTTTT(87%)
TTCACCAAATCCATCTTTATTGTAT	ACTCTTTAATA-	GATATAGCGCAACCCCAAATCAACT(86%)

ATCTTGACAAGAAATTATCTACATG	ATAAGATAAAAT	GTGTATCACAAACACAAGGGCTATA(51887-)/9588
ATCTTGACAAGAATTTATTTATCTA	ATATGATAAAATAT	GTAGCAAAAATACCTAACTGAGCTATA(82%)
ATCTTGACAAGAAATTCTCTATATA	TTAAGATATCTCT	GACAAGGGCTATAGCTCAGTTCGGTA(88%)

TTTTCTCGCCGATTTTGATTGGAAT	AGAAAGAAAAAC	GAGTATTGAAAAAAAATCTACGCTT(44406-)/110
CACAATCAATTCAAACTATAAAAAT	AGAAAGAAAAAGTT	GTATCAAAAAAAGATCATTCGAG(82%)
CACTTTTCTCCTTTTTCATTTCAAT	AGAAAGAAAAGG	GAAGTTTTCTAGTGTTAGCAATGTG(87%)

TCCGTTGAGCACCCTATGGATATGT	CATAATAGATCC	GAACACTTGCCCCAGATCGACTTCC(42045-)/5447
TCCGTTGAGCGCCTTACTACTATGT	CATAATAGATCC	GAACACTTGCCCCGGATTAACTTCC(85%)
TCCGTTAGGCACCCAATCCTTATGT	CATAATAGATCC	GAACACTTGCCTCAGATTGACTTCA(87%)

TTTACAAGACCAGCTCGGGTTGGCT	CTGGCTCGTTTA	GAAAATGTAGTTAAGGGAACTATCT(25333-)
CTTGCAAGATCAATTTGGATTGGCT	CTGGTTCGTTTA	GAAAATATAATTCGAGGAACGATAA(78%)
GTTACAAGATCAATTCGGACTGGCT	CTTGGTCGTTTA	CAACATGCGGTTCAAAAAACTATCC(75%)

##########################
# 5'-truncated artifacts # they are typical ones, more data is included in supplementary file 1
##########################
TTGTATAGCCATTCATCAACGGATG	CAGCTTCCCAGA	TTGGGTAAAAATGCAATCCAATAGC(1159)/45/no 5' sRNAs
TTGTATAACCATTCATCAACGGATG	CAGCTTCCCAGA	TCGGGTAAAAGTGCAAACCAATAGC(94%)
TTGTATAACCACTCATCAACAGATG	CAGCTTCCCAAA	TTGGGTAAAAGTGCAATCCGATCGC(89%)

CAATGCATTACAGACGTATGATCAT	TACGCTTCAACC 	GGGTTATTCTATTCCACCTCTTAGA(152748)/134/4.00%(1/25)
CAATGCATTACAGACGTATGATCAT	TACGCTTCAACC	GGGTTATTCTATTCCACCTCTTAGA(100%)
CAATGCATTACAGACGTATGATCAT	TACCCTTCAACC	GGGTTATTCTATTCCACTTCTGAAG(97%)

TTGTATCTACATATTTGCAGTACGT	TCTTTTTTTTTT	GGGGGGGGTTGCTAACTCAACGGTA(4352-)/6650
                          	TCTTTTTTTATTTTATTA	GGGTTGCTAACTCAATGGTA(82%)
                                                 GGGTTGCTAACTCAATGGTA(95%)
											
##########################
#     Degraded  RNAs     # here is a typical example, more data is included in supplementary file 1
##########################
TAAGAAAGAAATTCTGAATGCTTTA	AGATTTAATATT	AAACAGATATTAGTTAGATACTTCT(9794)
CAGAAAGAAATAGTAAATATAATGA	AGATTATTATTA	TACAG-TATTTTTTAAAATACTGTA(73%)
NA

##########################
# Splicing intermediates # here is a typical example, more data is included in supplementary file 1
##########################
GTCCTGGAGAAGGAGATACATCTTG	GGTTGACATATA	GTGCGACTTGTCAGATATATCGGGC(71811-)
NA
TTCCCGGAGATGAAGAAGCGACTTG	GGTTGACTTATA	CTTGACCTAAAAAAAGTGTCCTTTC(78%)

##########################
#     Unknown type       # here is a typical example, more data is included in supplementary file 1
##########################
TATTTATCTATTATTTCCATTTCTA	TATATTATATAT	AATATCTATTTCGAAAAAAGATAAG(9720)/45/9.99%	(1/10)
NA
CCAATTTATTTAAACCCCATAT-TC	TATCATATGAAT	GAAATATAGTTCGAAAAAAGGGAAT(73%)

#################################
#  17 TISs from previous studies#all from [8]
#################################
TTGACATGGCTATATAAGTCATGTT	ATACTGTTTCAT	AACAAGCTCTCAATTATCTACTTAG(1522-)/111/0
TTGACACCGGTATATAAGTCATGTT	ATACTGTTGAAT	AACAAGCCCTTAATTCTCTATAACT(86%) 
TTGACATTGGTATATA-GTCTATAT	TATACTGTTAAAT	AACAAGCCTTCTATTATCTTTCTA(82%)

TCTAGCTATATACAAAATTCTTGAT	TAATAATAAGAT	AAATAAATCAATTTTTTTTTTAGGG(14999-)/0/no 5' sRNAs
TCTAGCTATATAAAAAATTTTTGAT	TAATAAGAAGAT	AAAGAAATTTAAATATTTTCCCACC(86%)
                          	TAATAAAAT   	AAACAAATCAATTTTTTTTT(93%)

GGTATGCAATCGAATTGGAATATGT	AATATCATAGGT	GAAAATGAAATTACTTTTTTTTTCT(26629-)/8/0
GGTATCCAATCGAATTGGAATATGG	AAT(93%)
                                         	AAAAGGAAATTACTTTTTT(95%)

TCCGTTGAGCACCCTATGGATATGT	CATAATAGATCC	GAACACTTGCCCCAGATCGACTTCC(42045-)/790/0
TCCGTTGAGCGCCTTACTACTATGT	CATAATAGATCC	GAACACTTGCCCCGGATTAACTTCC(85%)
TCCGTTAGGCACCCAATCCTTATGT	CATAATAGATCC	GAACACTTGCCTCAGATTGACTTCC(87%)

TATATATTGTATATACAATAAAAAA	AATCTGTATATT	GAGAGAATATATCTTCTTACTCTTT(45956-)/18/no 5' sRNAs
TATTTTGTCTAATCTATAAAAAAAA	ATGTACATATAT	TGAAGGAATATAT(76%)
NA

ATTTTTGTGATTTAGTTGATTTATA	TATATTGTATAT	ACAATAAAAAAAATCTGTATATTGA(45979-)/90/0
ATTCTTATAATTAAGATGAAATATG	TATAATGTATAT	A-AATA(77%)
NA

AAAAAGGCTAATGAGATCGAAATAA	TGAATCATAACT	AAAGTTCCGTTTCGAATTCGCTAGA(54474-)/0/9.99%(1/10)
AATAAGGACCAATGAGATAGAAAAA	CGGAATCATAAAT	AAAGTTCAGGTTCGAATTC(82%)
NA

TGACTTTTTATAAATCCAAATATTT	AATATTAAAATT	AAAATATTAATAAAATCACTCTTGA(54678-)/0/no 5' sRNAs
    TTTTTTTGAATTTTTGAATAG	AATTTTCGAATCT	AAA-TAATAAGACATTTACTCTTGA（66%）
NA

GAAAAAAGGATAATAGTATTAAAAA	ACGAAACCCCAA	TTTTACGTTTCCACATCAAAGTGAA(71940-)/0/0
NA
                                    CCAT	TCTTACGTTTCCATATTAAAGTG(85%)

AATAAATTAACAGAATCCTTCTTTT	TGAGATCTAAAT	TTAGATTTTTTTCTAAAATGAAGAA(123701-)/0/no 5' sRNAs
                              AGAT-TAGAT	TTAGAATTGATTCTAAAATTATGAA(69%)
AATAAATCAGCAAAATTCTTTTATT	TTAGATAGAAGA	AACTTTTCTTCTATCTAAAATAAA(67%)

TACTAAAAAAGTTCTTAATATTCTT	ATATTCATAAGC	GAAGAACAAATATTTCTTTTTTTTT(56823)/0/no 5' sRNAs
                              ATTAAACATC	AAACAAAGAATATTTTTTTTTTTTT(74%)
    AAAAAATATCTTAAGATTCTT	AT(87%)

TATAAGAAAATCCTTCTTTTCATTT	AGAATTAAAATT	GATTCATTTCAATTACTTTACTTAA(56903)/0/no 5' sRNAs
          TCCTTCTATTACTTT	AAATTTAGATTG	GATTCA(76%)
NA

AAGAATGGATAAGAGGCTCGTGGGA	TTGACGTGAGGG	GGTAGGGGTAGCTATATTTCTGGGA(100873)/0/1.75%(2/114)
 AGAATGGATAAGAGGCTCGTGGGA	TTGACGTCAGGG	TATAGAGGGCTATATTATATTTCTGGGA(88%)
GGGAATGGATAAGAGGCTTGTGGGA	TTGACGTGATAG	GGTAGGGTTGGCTATACTGCTGGTG(88%)

TTGACGTGAGGGGGTAGGGGTAGCT	ATATTTCTGGGA	GCGAACTCCATGCGAATATGAAGCG(100898)/35/18.61%(43/231)
TTGACGTCAGGGTATAGAGGGCTAT	ATTATATTTCTG	GGAGGCAACTCTGAGCGAATATGAAACG(78%)
TTGACGTGATAGGGTAGGGTTGGCT	ATACTGCTGGTG	GCGAACTCCAGGCTAATA(82%) 

ATTCATTTAATATCCCTTTGGTGTC	ATTGACATAAGA	GATGTCGTTTCTAGTCTATCTCTTT(109301)/0/59.88%(3/5)
NA
           ATCCCTTTGGTCTT	ATTGACATAAGA	GATGTCATTTATAGTCTATCTCTTT(92%)

TTTCTATATATGGAAAGTTGCAAAA	TCATCATATAAT	AATCCAGAAATTGAAATAGAAAAGA(109366)/0/99.01%(1/1)
TATATATAGAAATACTTGAAAAATC	ATAATAAAGAAA	T(76%)
TTTCTATATATGGAAAGTCAAGAAA	TTCTCATCGAAA	CATCGAGAAATTGTGCATATAGAAAA(76%)

TATATGGAAAGTTGCAAAATCATCA	TATAATAATCCA	GAAATTGAAATAGAAAAGAAAAAAG(109372)/20/0
               AAATCAAATT	CATTATTATTAA	GAAATTCAAATAGATATAAAAA(73%)
TATATGGAAAGTCAAGAAATTCTCA	TCGAAACATCGA	GAAATTGTGCATATAGAAAACTCTA(74%)

###################################
# Transcripts on the light strand #
###################################
#Here are typical examples 
#Subread ID,(Start-End),PolyA-like site,Genes

>6853-7917(psbK/psbI)
SRR17520069.1396877,(6853-7917),ATAAAAAAAAAAAAA,psbK/psbI

>8643-9572(tRNA-Gly)
SRR17520069.1578270,(8643-9572),AACAATAGGAAA,tRNA-Gly*

>9720-11499(Unidentified)
SRR17520069.10658797,(9720-11499),AAGAAAAAAAAA,Antisense transcript

>16985-19052(Unidentified)
SRR17520069.262423,(16985-18062),CTTCCTCAGGAATG(IR),Antisense transcript
SRR17520069.719560,(16985-19052),ATGAAAA,Antisense transcript

>26723-29723(tRNA-Cys/petN)
SRR17520069.1256943,(26723-27803),AAAAATAAAAAA,tRNA-Cys/petN
SRR17520069.1980926,(27152-27803),AAAAATAAAAAA,tRNA-Cys/petN
SRR17520069.12107738,(27469-29069),AATAAAAAAAAAA,tRNA-Cys/petN
SRR17520069.8909389,(28037-29723),AAAAAGAAAAA,tRNA-Cys/petN
>29536-29679(novel ORF)
ATGTATTATACGCGATCCTATTCCATTTTCCTACACGAAATTATGGGAGAGCGGTTGACAAAAAGCGGAAACCCCATACAGTATCTCTTTCTTGAAGTGTTGAATGCTCTCAATAATTCATTTACATATGTTTCTCTACCCTAG

>31393-36163(tRNA-Thr/psbD/psbC/psbZ)
SRR17520069.5223102,(31393-36163),AAATATGAAATAGTAATAAAAAAAAATAAATAAAAAAAACGAAAAAA,#tRNA-Thr/psbD/psbC/psbZ
SRR17520069.19246961,(31393-32379),AAAAAAGAAAAAAAAAA,#tRNA-Thr
SRR17520069.2545281,(31464-32379),AAAAAAGAAAAAAAAAA,Non-coding region
SRR17520069.1141700,(31464-32253),AAAGAAAATAGAAAAAAA,Non-coding region
SRR17520069.11885933,(31479-32243),AAAGAAAA,Non-coding region
SRR17520069.16498917,(32344-35277),AAGAAGTAAAAAAA,psbD/psbC

>44234-46196(Unidentified)
SRR17520069.15496609,(44234-46196),AAAAAAAAA,Antisense transcript

>47545-51119(Unidentified)
SRR17520069.6028449,(47545-51119),AGAAA,Antisense transcript
SRR17520069.17194446,(49900-51119),AGAAA,Antisense transcript

>54780-58720(rbcL/accD)
SRR17520069.10389967,(54780-56548),AGATAGAAAAAAAA, rbcL
SRR17520069.12985285,(54780-56565),AATAAAAAAAA, rbcL
SRR17520069.16894892,(54780-57384),ATAAAAAAAAAAAAA,rbcL/accD*
SRR17520069.9202704,(55207-56548),AGATAGAAAAAAAA, #rbcL
SRR17520069.6056897,(55207-56565),AATAAAAAAAA, #rbcL
SRR17520069.538218,(55282-57384),ATAAAAAAAAAAAAA,#rbcL/accD*
SRR17520069.18527103,(55623-57384),ATAAAAAAAAAAAAA,#rbcL/accD*
SRR17520069.14115343,(56779-57384),ATAAAAAAAAAAAAA,accD*
SRR17520069.11197935,(57396-58720),AGACAAACAAAAAAAA,#accD

>58768-62664(psaI/ycf4/cemA/petA)
SRR17520069.10431164,(58768-59718),AAAACAAAAAAAA,psaI
SRR17520069.4521324,(59104-62664),AAAAAAGAACAAAAAA,#psaI/ycf4/cemA/petA
SRR17520069.10809773,(59122-62664),AAAAAAGAACAAAAAA,#psaI/ycf4/cemA/petA
SRR17520069.14331496,(59145-60751),AAAAAA,#psaI/ycf4/cemA*
SRR17520069.15472355,(59529-62664),AAAAAAGAACAAAAAA,ycf4/cemA/petA

>70155-76746(psbB/psbT/psbN/psbH/petB/petD)
SRR17520069.4926855,(70155-76746),AAAAAAAAAAAAGAAAATAA,psbB/psbT/psbN/psbH/petB/petD
SRR17520069.14822258,(74393-76746),AAAAAAAAAAAAGAAAATAA,psbH/petB/petD*

>100898-108124(16s RNA/tRNA-Ile/tRNA-Ala/23S rRNA/4.5S rRNA/5S rRNA)
SRR17520069.14243618,(100898-108124),AAAAAAAAAA;16s RNA/tRNA-Ile/tRNA-Ala/23S rRNA/4.5S rRNA/5S rRNA

>152440-154478&1-153(rpl23/rpl2/tRNA-His)
SRR17520069.12520068,(152440-154478&1-153),AATAAAAAATAAAAAAA,rpl23/rpl2/tRNA-His 

###################################
# Transcripts on the heavy strand # 
###################################
#Here are typical examples 
#Subread ID,(Start-End),PolyA-like site,Genes

>712-1522(psbA)
SRR17520069.4234794,(1522-712),TTTCTTCTTCTT,psbA*(3'-truncated artifacts)

>1673-4489(tRNA-Lys/matK)
SRR17520069.13277058,(4489-1673),TATTTTTT,matK/tRNA-Lys
 
>9450-26629(atpA/atpF/atpH/atpI/rps2/rpoC2/rpoC1/rpoB)
SRR17520069.9641632,(13676-9450),TTTTTTTTTATT,#atpH/atpF/atpA
SRR17520069.8151332,(15401-12654)+(11938-9549),TTCTTTTTTTTT,#rps2/atpI/atpH/atpF/atpA
SRR17520069.14612773,(15702-14901),TTTTTTCTCTCTTTTTCTTTTCT,#rps2
SRR17520069.10975804,(23190-22653)+(21861-15487),TTTATTTTTTGT,#rpoB/rpoC1/rpoC2/rps2*
SRR17520069.4492980,(26629-24143),GATCCTAGCATC(IR),rpoB*
The region (23191-24142) was only covered by double5 artifacts.

>28671-29646(psbM/tRNA-Asp)
SRR17520069.4103226,(29646-28671),TCTTTTTTTTTTTTT,tRNA-Asp/psbM

################################
# Validation of splicing sites # 
################################
>psbB/psbT/psbN/psbH/petB/petD*(70155-76746)
NC_000932       	CTTCTCCAGGACTTCGAAAAGGTACTTTTGGAACGCCAATAGGCATGAAATGAAAAAAAAAGAGAATGAAGTTCTCTATTTCACTTTGATGTGGAAACGTAAAATTGGGGTTTCGTTTTTTAATACTATTATCCTTTTTTCCTACTTTATTAATCATATTTAAATTAATGATATTTAATACATAAGTTGAATAAGCTAAAATAAAATATAAAATAAAAGTAAAGTAAGAGAGAATGAATAAAACTAAAGGAAATTTTTTACGAACGGGCTTCTGAATGATCAACAACAATAGCTATCTTGGTTCATAGAAAATAGGATTAACCCCCATTGCATATTGGTACTTATCGGATATAGAATAGATCCGCTTCCCTTTTTTTCTATGAATTGAATTGTTCCATTATTACTAACAGAATAGAACAAATATTAATCCTTTCTCCGAAATAATTACCTAAAAAGGGGGGGTACGTAGCATAGTTTTTTCCAATGCAATAAAGTTACATAGTGTCTATTTTTCGTTGATAAAGGGGTATTTCCATGGGTTTGCCTTGGTATCGTGTTCATACTGTTGTATTGAATGATCCCGGTCGTTTACTTGCTGTTCATATAATGCATACTGCTCTAGTTGCTGGTTGGGCTGGTTCGATGGCTCTATATGAATTAGCAGTTTTTGATCCCTCCGACCCCGTTCTTGATCCAATGTGGAGACAAGGTATGTTCGTTATACCTTTCATGACTCGTTTAGGAATAACCAATTCTTGGGGCGGTTGGAATATTACAGGGGGGACTATAACGAATCCGGGTCTTTGGAGTTACGAAGGGGTAGCCGGAGCACATATAGTGTTTTCTGGTTTGTGCTTCTTGGCAGCTATTTGGCATTGGGTATATTGGGATCTAGAAATTTTTTGTGATGAACGTACAGGAAAACCTTCTTTGGATTTGCCCAAGATTTTTGGAATTCATTTATTTCTTTCAGGAGTGGCTTGCTTCGGTTTTGGCGCATTTCATGTAACAGGATTATATGGTCCTGGAATATGGGTATCCGACCCTTATGGACTAACCGGAAAGGTACAACCCGTAAACCCGGCGTGGGGCGTGGAGGGTTTTGACCCTTTTGTTCCGGGAGGAATAGCCTCTCATCATATTGCAGCAGGGACGTTGGGTATATTAGCGGGCCTATTCCATCTTAGTGTTCGTCCGCCTCAACGTCTATACAAAGGATTACGTATGGGCAATATTGAAACCGTCCTTTCCAGTAGTATTGCTGCTGTCTTTTTTGCAGCTTTTGTTGTTGCTGGAACTATGTGGTATGGTTCTGCAACTACTCCCATCGAATTATTTGGTCCTACTCGTTATCAATGGGATCAGGGATACTTTCAACAAGAAATATATCGAAGAGTTAGTGCTGGACTGGCTGAAAATCAAAGTTTATCAGAAGCTTGGGCGAAAATTCCTGAAAAATTAGCTTTTTATGATTATATTGGTAATAATCCAGCAAAAGGGGGGTTATTCCGAGCGGGTTCAATGGACAATGGGGATGGAATAGCTGTTGGATGGTTAGGCCACCCCGTCTTTAGAAATAAAGAAGGGCGTGAACTTTTTGTACGCCGCATGCCTACTTTTTTTGAAACTTTTCCGGTAGTTTTGGTAGACGGAGACGGAATTGTTAGAGCTGACGTCCCGTTTAGAAGGGCAGAATCAAAATATAGTGTCGAACAAGTAGGTGTAACTGTTGAGTTTTATGGTGGTGAACTCAATGGAGTGAGTTATAGTGATCCCGCAACTGTGAAAAAATATGCTAGACGGGCTCAATTGGGTGAGATTTTTGAATTAGATCGTGCGACTTTGAAATCTGATGGTGTTTTTCGTAGCAGCCCAAGAGGTTGGTTTACGTTTGGACATGCTTCGTTTGCTCTACTTTTCTTCTTTGGACACATTTGGCATGGTGCTAGAACCCTCTTCAGAGATGTTTTTGCTGGTATTGATCCAGATTTGGATGCTCAAGTGGAATTCGGGGCATTCCAAAAACTTGGAGATCCAACTACAAAACGACAAGCAGTCTGATGCAACATTGCTTTTTTTCTTCTAGTTTCTGTTTGTTATTTTATTTAATAGGTAGGGTACTGTAGGAATCTTTATTTAAATCGCTGCCGTTTCTTTGACTCTTTTTCTTTCTTTATCCTCCCAAGTAAACAAAACGTAAACAAAACAGGTATGAAAGCTATAATTGTAAACCACGATCAAATTTATGGAAGCATTGGTTTATACATTTCTCTTAGTATCCACTTTAGGGATAATTTTTTTCGCTATTTTTTTTCGGGAACCACCTAAAATTTCAACTAAAAAATGAAATAATTTTTCATTATCTTCATTAACGTAATCAGCCTCCAAATATTTGGAGGCTGATTACGTTAACTAGTCCCCGTGTTCCTCGAATGGATCTCTTAGTTGTTGAGAGGGTTGCCCAAAGGCAGTATATAGAGCATACCCAGTAAAACTTACAAGTAACCCAGATATAAAGATGGCGACTAGGGTTGCTGTTTCCATTATTATAGAATTGAAAGACCACACCGGATCTATGCTAAGATCATTTATTTACAACGGAATGGTATACAAAGTCAACAGATCGTAATGAATACAAAATAAGATTTATGGCTACACAAACTGTTGAAGATAGTTCTAGATCTGGTCCAAGAAGCACTACTGTAGGGAAGTTATTGAAACCATTGAATTCCGAATATGGTAAAGTAGCTCCCGGATGGGGAACGACCCCTTTGATGGGTGTTGCAATGGCTCTATTTGCGGTATTCCTATCTATTATTTTGGAGATTTATAATTCTTCTGTTCTACTGGATGGAATTTCAGTGAATTAGACTGAGAAGAATCTTGAAGTTCTAGCTTTTAGCTCGATACAAAAAAGTAAAGTATGCAGGTCTAACAATTTTAGCCTATTCTCCTTTGGTAGTTCGACCGCGAAATTTTTTTCTGCATTGTATATTTCCGGAATATGAGTGTGTGACTTGTTAGAATTGACCCTATGGATAGTACAGAGAATGGGGTCTGTCATCTTTATCAAGATGGTTTTACTTCGTCGGATATTCATTCGAGTATCTGGAGCACGAAATAGATCAAATAGATCACAAAGTATTCGAACTATGATTCATACTTAAATACTCAAACCTCGTAGCCGGACTTCTTTCCGTTCTATCTTATAAACTTTAATAAATCAAAAAAATTTTCTGCTTTTAAACTCTTATTTGGATCAAAGGACAAACGCTTCTTTGTATTTTATGTTTTTAGTCATTATAGCTTTTTTTTTATTGAATAAGTGATGATCCAATGGTTCTCACTCAGTGAACTTTGGACTTTGAAGGTTTCATTAAATTATCGTGGTTCTCGTATGAATCTGAGGTTTCAATTGATTAGTTAAGTAGGGTCTTAACAAGAGAATTCCTATCAATAATAAAGAAAACAAGAAGAAATCCCTGTCCCCGTTCCATACAAATACCAAATAAAAAAAGACAATAAAGATAGGTAATCTAGAAGATTCAAGAGGCCTGTAACGATCAACACAACATAAAGACGAATGAGCTTACTTGATTTTTTGGCATTTAACCACAAAGACGAGCTTTCGCATTTTGACTCTTTCATATCTTTAAATAATAAAAAATAATATTGAATGAGAGACAAGTTTAAAACTTTATATTCCATATCTGTTTCAATCAGTATTTGGGTCTTTTTTTGTTTGAGCTGTACGAGATGAAATTCTCATATACAGTTCTTGGAGGGGGAGTAACCTTGGTTTACCTATCTCAATAAAGTTTATGATTGGTTCGAAGAACGTCTTGAGATTCAGGCGATTGCAGATGATATAACTAGTAAATATGTTCCTCCGCATGTCAACATATTTTATTGTCTAGGCGGAATTACCCTTACTTGTTTTTTAGTACAAGTAGCTACGGGATTTGCTATGACTTTTTATTACCGTCCAACCGTTACTGAAGCTTTTGCTTCTGTTCAATATATAATGACTGAAGCTAACTTTGGTTGGTTAATCCGATCAGTTCATCGATGGTCGGCAAGTATGATGGTCCTAATGATGATCCTGCACGTATTTCGTGTATACCTCACCGGTGGTTTTAAAAAACCTCGCGAATTAACTTGGGTTACTGGTGTGGTTCTGGGTGTATTGACCGCATCTTTTGGTGTAACAGGTTATTCTTTACCTTGGGATCAAATTGGTTATTGGGCGGTCAAAATTGTAACAGGTGTACCTGACGCTATTCCGGTAATAGGATCACCTCTTGTAGAATTATTACGCGGAAGTGCTAGTGTTGGACAATCCACTTTGACTCGTTTTTATAGTTTACACACTTTTGTATTACCTCTTCTTACGGCCGTCTTTATGTTAATGCATTTCCTAATGATACGTAAGCAAGGTATTTCTGGTCCCTTATAAATAATATAGATTCTAGGTATTTGTACTTACTTATTACTTGGTGAAGGAACGATAGTATTTTATTGCTATAAATATGGATTATTAAAAAAATAAAACATGTATTTGGATATTTCCCTTCAACTCCACAATATTTTATTATTTTTTTGACATAAAAAGTTGAAGGGAATTCTATGAAGAGATAATGGATTATGGGAGTGTGTGACTTGAACTATTGATCGGGCCGTGCAGAAATATTACTTTATCTGCTACATTGGAATTCACAACCAAATGTGTCTTTGTTCCAACCACTGTGTAAGCCCCATACAGGGGATAGGCTGGTTCACTTGAAGAGAATCTTTTCTATGATCGTACCCGACGCTGTCGTGGATGAGTGGGCTCCGTAAAATCCAGTAGATTAAGGGATGGAACAAAATCCTGATTATGTTTTTAGTTATTTTGGACTAAAAAAAAAAAAGAAAATAA
SRR17520069.1041353	CTTCCCAAGGACTTTCGAAAGGTACTTTTGGAACGCCAATAGGCATGAAATGAAAAAAAAAGAGA-GGAAGTTCTCTATTTCACTTTGATGTGGAAACGTAAAATTGGG-TTTCGTTTTTTAATACTATTATCCTTTTTTCCTACTT-ATTA-TCATATTTCCATTAATGATATTTA-TACATAAGTTGAATAAGCTAAAATAAA-TATAAAATAAAAGTAAAGTAAGAGAGAATGA-TAAAACTAAAGGAAATTTTTTACGAACGGGCTTCTGAATGATCAACAACAATAGCTATCTTGGTTCATAGAAATAGGAATTAACCCCCATTGCATATTGGTACTTATCGGATATAGAATAGATCCGATTCCCTTTTTTTCTA-GAATTGAATTGTTCCATTATTACTA-CAGAATAGAACAAATATGAATC--TTCTCCGAAATAATTACCTAAAAAGGGGGG-TACGTAGCATAGTTTTTTCCAATGCAATAAAGTTACATAGTGTCTATTTTTCGTTGCTAAAGGG-TATTGCCATGGGTTTGCCTTGT-ATCGTGTTCATACTGTTGTATTGA-TTATCCCGGTCGTTTACTTGCTGTTCATATAATGCATACTGCTCTACTTGCTGGTTGGGCTGGTTCGATGGCTCTATATGAATTAGCAGATTTTGATCCCTCCGACCCCGT-CTTGA-CCAATGTGGAGACAAGGTATGTTCGTTATAACTTTCATGCCTCGTT-AGGA-TAACCAATTCTTGGGGCGGTTGGAATATTACAGGGGGGACTATAACGAATCCGGTCGTTTGGAGTTACGAAGGGGTAGCGGGAGCACATATAGTGTTTTCTGGTTTGTGCTTCTTGGCAGCTATTTGGCATTGG-TATATTGG-ATCTAGAAATTTTTTGTGATGA-CGTACAGGAAAACCTTCTT-GGATTTGCCCAAGATTTTTGGAATGCATTTATTTCTTTCAG-AGTGGCTTGCTTCGGTTTTGGCGCATTTCATGTAACATGATTATATGGTCCTGGAAT-TGGGTATCCGACCCTTATGGACTAACCGGAAAGGTACCACCCGTAA-CCCGGCGTGGGGCGTGGAGGGTTTTGACC-GTTTGTTCCGGGAG-AATAGCCTCTCATCATATTGCAGC--GGACGTTGGGTATATTAGCGGGCCTATTCCATCTTAGTGTTCGTCCGCCTCAACGTCTATACAAAGGATTACGTATGGGCAATATTGAAACCGTCCTTTC--GTAG-ATTGCTGCT-TCTTTTTTGCAGTTTTTGTTGTTGCTGGAACTATGTGGTATGGTTCTGCAACTACTCCCA-CGAAT-ATTTGGTCCTACTCGTTATCAATGGGATCAGGGAT-CTTTCAACAAGAAATATATCGAAGAGTTAGTGCTGGACTGGCTGAA-CTCAA-GTTTATCAGAAGCTTGGGCGAAA-TTC-TGAAAA-TTAGCTTTTTATGATTAT-TTGGTAAG---CCCGCAAAAGGGGGGTTATTCCGAGCGGGTTCAATGGACAATGGGGATGGA-TACCTGTTGGATGGTTAGGCCACCCCGTCTTTAGAAATAAAGAAGG-CGTGAACTTTTTGTACGCCGCATGC-TACTTTTTTTGAAACTTTTCCG-TAGTTTTGGTA-ACGGAGACGGAATTGTTA-AGCTG-CGTCCCGTTTTGAAGGGCA-AATCAAAATAT-GTGTCGAACAAGTAGGTGTAACTGTTGAGTTTTATGGTGGTGACCTCAATGGAGTGAGTTATAGTGATCCCGCAACTGTGAAAAAATATGCTAGACGGGCTCAATTGG-TGAGGTTTTTGA-TTAGATCGTGCGACTTTGAAATCTGATGGTGTTTTTCGTAGCAGCCCAAGAGGTTG-TTT-CGTTTGGACATGCTTCGTT-GCTCTACTTTTCTTCTTTGGACACCTTTGGC-TGGT-CTAGAACCCTCTTCAGAGATGTTTTTGCTGGTATTGATCCAGATTTGGATGCTCAAGTG-AATTCGGGGCATTCCAAAA-CTTGGAGATCCAACTACAAAACGACAAGCAGTTGATGCAAACATTGCTTTTTTTCTTCTAGTTTCTGTTTGTTATTTTATTTAATAGGTAAGGTACTGTAGGAATCTTTATTTAAATCGCTGCCGTTTCTTTGACTCTTTTTCTTTCTTTATCCTCC-AAGTAAACAAAACGTAACCAAA-CAGGTATGAAAGCTA-AATTGTAAACCACGATCAAATTTATGGAAGCATTGGTTTATACATTTCTCTTAGTACCCACTTTAGGGATAATTTTTTTCGCTATTTTTTT-CGGGAACCACCTAAA-TTTCAACTAAACAATGCAATA-TTTTTCATTATCT-CATTAACGTAATCA-CCTCCAAATATTTGGAGGCTGATTACGTTAACTA-TCCCCGTGTTCC-C-AATGGATCTCTTAGTTGTTGAGAGGGTTGCCCAAAGGCAGTATATAGAGCATACCCAGTAAAACTTACAAGTAACCCAGATATAAAGATGGCGACTAGGGTTGCTGTTTCCATTATTAT-GAATTGAAAGACCACACCGGATCTATGCTAAGATCATT-ATTTACAACGGAATGGTATACAA-GTCAACAGATCGTAATGAATACAAA-TAAGATTTATGGCTACACAAACTGTTGAAGATATTTCTAGATCT-TTCCAAGAAGCACTACTGTAGGGAAGTTATTGAAACCATTGAATTCCGAATAGGTTAAAGTAGCTCC-GGATGGGGAACGACACCTTTGATGG-TGTTGCAATGGCTCTATTTGCGGTATTCCTATCTATTATTT-GGAGATTTATAATTCTTCTGTTCTACTGAATGGAATTTCAGTGAATTAGACTGATCAGAATCTTGAAGTTCTAGCTTTTAGCTCGATACAAAAAAGTACAGTATGCAGGTCTAACAATTTTATCCTAT-CTCCTT-GGTAGTTCGACCGCGAAATTTTTTTCTGCATTGTATATTTCCGGAATATGAGT                                                                                                                                                                                                                                                                                                                                                                                                                                                                                                                                                                                                                                                                                                                                                                                                                                    AAAGTTTATGATTGGTTCGAAGAACGTCTTGAGATTCAG-CGATTGCAGATGATATAACTAGTAAATATGTCCCTCCGCATGTCAACATATTTTATTGTCTAGGCGGAATTACCCTTACTTGTTTTTTATTACAAGTAGCTACGGGATTTGCTATGACTTTTTATTACCGTCCAAC-GTTACTGAAGCTTTTGCTTCGGTTCAATATATAATGACTGAAGCTAACTTTGGTTG-TTAATCCGATCAGTTCATCGATGGTCGGCAAGTATGATGGTCCTAATGATGATCCTGCACGTATTTCGTGTATACCTCACCGGTGGTTTTAAAA--CCTCGCGAATTAACTTGGGTTACTGGTCTGGTTCTGG-TGTATTGACCGC-TCTTTTGGTGTAACAGGTTATTCTTT-CCTTGGTATCAAATTGGTTATTGGGCGGTCAAA-TTGTAACAGGTGTACCTGACGCTATTC-GGTAATAG-ATCACCTCTTGTAGAGTTATTACGCGGAAGTGCTAGTGTTGTACAATCCACTTTGACTCGTTTTTATAGTTTACAC-CTTTTGTATTACCTCTTCTTACGGCC-TCTTTATGTTA-TGCATTTCCTAATCATACGTA-GCAAGGTATTTCTG-TCCCTTATAAATAATATAGATTCTAGGTATTTGTACTTACTTATTACTTGGTGAAGGAAAGATATTATTTTATTGCTATAAATATGGATTATTAAAAAAATAAAACATGTATTTGGATATTTCCCTTCAACTCCTCAATATTTTATTATTTTTTTGACATAAAA-GTTGCAGGGAATTCTATGAAGAGATAATGGATTATGGGAGTGTGTGACTTGAACTATTGATCGGGCCTGGCAGAA-TATT-CTTTATCTGCTACATTGGAATTCACAACCAA-TGTGTCTT-GTTCCAACCACTGTGTAAGCCCCAT-C-GGGGATAGGCTGGTTCACTTGAAGAGAATCTTTTCTATGATCGTACCCG-CGCTGTCGTGGATGAGTGGGCTCCGTAAAA-CCAGTAGATTAAGG-ATGGAACAAAATCCTGATTATGTTTTTAGTTATTTTGGACTAACAAAAAAAAAAAAAAAAAAAAAAAAAAACGTACTCTGGTTGATACCACTGCTTACACGCGATCGAGTGTA

>rpl23/rpl2/tRNA-His(152440-154478)(1-153)
NC_000932           	acactagatcgcgtgtgcaatgaagtcgcagggttggg)AACATATGAACAGTAAGAACTAGCATTCTTATTGAGACTAGAACTCATAGGGAAGAAAATCGATTTATGGATGGAATCAAATATGCAGTATTTACAGACAAAAGTATTCGGTTATTGGGGAAAAATCAATATACTTTTAATGTCGAATCAGGATCAACTAGGACAGAAATAAAGCATTGGGTCGAACTCTTCTTTGGTGTCAAGGTAATAGCTATGAATAGTCATCGACTCCCCGGAAAGGTTAAAAGAATGGGACCTATTCTGGGACATACAATGCATTACAGACGTATGATCATTACGCTTCAACCGGGTTATTCTATTCCACCTCTTAGAAAGAAAAGAACTTAAATCAAAATACTTAATAGCATGGCGATACATTTATACAAAACTTCTACCCCGAGCACACGCAATGGAGCCGTAGACAGTCAAGTGAAATCCAATCCACGAAATAATTTGATCTGTGGGCAGCATCATTGTGGTAAAGGTCGTAATGCCAGAGGAATAATTACCGCAAGGCATAGAGGGGGAGGTCATAAGCGTCTATACCGTAAAATAGATTTTCGACGAAATGCAAAAGACATATATGGTAGAATCGTAACCATAGAATACGACCCTAATCGAAATGCATACATTTGTCTCATACACTATGGGGATGGTGAGAAGAGATATATTTTACATCCCAGAGGGGCTATAATTGGAGATACCATTGTTTCTGGTACAGAAGTTCCTATAAAAATGGGAAATGCCCTACCTTTGAGTGCGGTTTGAACTATTTGATTTACGTAATTGGAAGTAACCAATTAGGTTTACGACGAAACCTAGAAATCGATCACTGATCCAATTTGAGTACCTCTACAGGATAGACCTCAACAGAAAACTGAAGAGTAACGGCAGCAAGTGATTGAGTTCAGTAGTTCCTCATATAAAATTATTGACTCTAGAGATATAGTAATATGGAGAAGACAAAATTGTTTCAAGCACCGACAGAACCATAAGCGCCCCTTGTTTCAAAGAGAGGAGGACGGGTTATTCACATTTCATTTGATGGTCAGAGGCGAATTGAAAGCTAAGCAGTGGTAATTCTAAAGATTCCCCCGGGGAAAAATAGAGATGTCTCCTACGTTACCCATAATATGTGGAAGTATCGACGTAATTTCATAGAGTCATTCGGTCTGAATGCTACATGAAGAACATAAGCCAGATGACGGAACGGGAAGACCTAGGATGTAGAAGATCATAACATAAGTTATTCGGCAGATTTTGATTCCTATATATCCACTCGTGTGGTACTTCTACCATATATAGAAGAATTCTACGATATATATAAGATCCATCCGTATAGATATCATCATCTACATCCAGAAAGCCGTATGCTTTGGAAGAAGCTTGTACAGTTTGGGAAGGGGTTTTGATTGATCAAAAAGAAGAATCTACTTCAACCGATATGCCCTTAGGCACGGCCATACATAATATAGAAATCACACTTGGAAGGGGTGGACAATTAGCTAGAGCAGCGGGTGCTGTAGCGAAACTGATTGCAAAAGAGGGGAAATCGGCCACATTAAAATTACCTTCTGGAGAGGTCCGTTTGATATCCAAAAACTGCTCAGCAACAGTCGGACAAGTGGGAAATGTTGGGGTAAACCAGAAAAGTTTGGGTAGAGCCGGATCGAAATGTTGGCTAGGTAAACGTCCTGTAGTAAGAGGAGTAGTTATGAACCCTGTCGACCATCCCCATGGAGGTGGTGAAGGGAGGGCTCCAATTGGTAGAAAAAAACCCGTAACCCCCTGGGGTTATCCTGCACTTGGAAGAAGAACTAGAAAAAGGAAAAAATATAGTGAGACTTTGATTCTTCGTCGCCGTAGTAAATAGGAGAGAAAATCGAATTTCTTTCTTCGTCTTAAAAAAATAGGAGTTAATTAACTGTGACACGTTCACTAAAAAAAAACCCTTTTGTAGCAAAGCATTTATTAAGAAAAATAGAGAAGCTTAATACAAAGGCGGAAAAAGAAATCATAATAACTTGGTCCCGGGCATC ATGGGCGAACGACGGGAATTGAACCCGCGATGGTGAATTCACAATCCACTGCCTTAATCCACTTGGCTACATCCGCCCCTACGCTACTATCTATTCTTTTTTGTATTGTCTAAAAAAAAAAAAAAATACAAATTTCAATAAAAAATAAAAAAA
SRR17520069.12520068	ACACTAGATCGCGTGTGCAATGAAGTCGCAGG-TTGGG)AACATATGAACAGTA-GAACTAGC-TTCTTATTGAGACTAGA-CTCATAGGGCAGACAATCGATTTATG-ATGTAATCAAATATGCAGTCTTTACAGACAAA-GTATTCGGTTAT-GGGGAAAA-TCAATATACTTTTAATGTCGAATCATGATTAACTAGG-CAGAAATACAGCATTGGGTCGAACTCTTCTTTGGTGTCAAGGTA-TAGCTATGAATAGTCATCGACTCC---GAAAGGTTTAAAGAATGG-ACCTATTCTGGGACATACAATGCAT-ACAGACG-ATGATCATTACTCTTCAACCGGTTTATTCTATTC-ACCTCTT-GAAAGAAAAGAACTTAAATCACAATACTTAATA-CATGGCGATACATTTATATCCAACTTCTACCC-GAGCACACGCA-TGGA-CCGTAGACAGTCAAGTGAAATCCAATCCACGAAATA-TTTGATCGGGCGGCATCAT---TGTGGTAA-GGTCGTA-TGCC-G-GGAATAATTAC-GCA-GGCATAGAGGGG-AGGTCATAAGCGTCTATACCGTAAAATAGATTTTCG-CGAAATGCAC-AGACCTATATGGTAGACTCGTAACCATAGAATACGACCCTAA-CGAAATGCATACATTTGTCTCATAC-CTATGGG-ATG-TGAGAAGA-ATATTTTTTACATCCCAGAGGGGCTCTCATTGGAGATACCATTGTTTC--GTACAGA-GTTCCTATAAAAATGGGAA-TCCC-GACCTTTG                                                                                                                                                                                                                                                                                                                                                                                                                                                                                                                                                                                                                                                                                                          ACCGATATGCCCTTAG-CACGGCCATACATAATATAGAA-TCACA-TTGGAAGGGGTGTAAAATTA-CTAGAGCAGCGGGTGCTGTAGCGA--CTG-TTGCAAA-GAGGGGAAATCG--CACATTAAA-TTACCTTCTGTAGAGGTCCGTTTGA-ATCCAAAAACTGCTCAGCAACAGTCG-ACA-G--GTCAATGTTGGG-TAAACCAGAAAAGTTTGGGTA-AGC-GGATCGAAATGTTGGCTAGGTAAACGTCCTGTAGTAAGAGGAGTAGTTATGCACCCTGTCG-CCATCCC-ATG--GGTGGTGAAGG-ATG-CTCCAATTGGTAAAAAAAAACCCGTAACCCC-TGGGTTTATCCTGCACTTGGAA-AAGA-CTAGAACAAGGAAAAA-TATAGTGAG-CTTTGATTCTTCGTCGCCGTAGTAAATAGGAGAGAAA-TC-AATT-CTTTCT-CGTCTTAAAAA--TAGGAGTTAATTAACTTGGACCGTTTCACTAAAAAAA---CCTTT-GTAGCAA-GCATTTATTAAGAAAAATACAGAAGCTTAATACAAAGGCG-AAAAAGAA-TCATAATAACTTGTTCCCGGGCATC ATGGGCGAACGACGGGAATTGAACCC-CGA-G-TGA-TTCACA--CC--TGCCTTAATCCACTTGGCTACATCCGCCCCTACGCTACTATCTATTCTTTTTTGTATTGTCCAAAAAAAAAAAAAAAAAAAAAAAAAAAAGACTCTGCGTTGATACCACTGCTTACACCGATCTAGTTGT

>rps16 need further validation
NC_000932(5346-4713)	acactagatcgcgtgtgcaatgaagtcgcagggttggg)TACGAGGCCAAAACCTCTTATACGTTTCTAGGGGGGGTATTATTCATATACATCTATCCCAACGAGCCGTTTATCGAATCCTTGCAATTGATGTTCGATACCGAAGAGAAGGAAGAGATCTTAGTAAGGTGGGTTTTTATGATCCCATAACTAATCAAACTTTTTTAAACCTTTCTGCTATTCTCGATTTTCTTAAAAAAGGAGCTCAACCAACAAGAACAGCTCATGATATTTCAAAGAAGGCTGGGATTTTTACGGAATGAAGTCTTACTAAAACGAAATGAAATTAATGAAATATAAAAAAGAGGATGTGAAAGACTCGTATATAACGTGATATAAAATTTTATCTACTCTTCTCTTTCACTTCCATCATATTTATTTTGATTTATTATAATTTCTATTTATTATTAGTATTCCTCCTAAGGTACGAATACTAAAAAATACCTTGCTAACAACTACTATGTTTTATAATCATACACAAATTTATGAAAAATTTTTTGGATCTAGAGTATATAAATTCGAATTTTTTTATAAATACAAAATTTTACTGTTATTGTTATATAGAAAAGAATAATACTGTATATAAATATAATATATAATTCTGAATAAAAAAAAATATATATATATTATTATA
SRR17520069.3082618 	ACACTAGATCGCGTG-GCA-TGAAGTCGCAGG-TTGGG)TACGAGGCCAAAACCTCTTATACTTTTCTAGGGGGGGTATTATTCATAAACATCTATCCCCACGAGCCGTTTATCGAATCCTTGCAATTGATGTTCGATACCGAAGAGAATGAAGAGATCTTAGTAAGGTGGTTTTTTATGATCCCATAACTAATCAAACTTTTTAAAACCTTCCTGCTATTCTCGATTTTCTTAAAAAAGGCGCTCAACCA-CAAGA-CAGCTCATGATATTTCAA-GAATGCTGGGATTTTTACGGCATGAAGTCTTACTAAAACGAAATGAA--TAATGAAATATAAAAAAGAGGATGTGAAAGACTCGTATATAACGTGATATAAAATTTTATCT-CTCTTCTCTTTCACTTCCATCATATTTATTTTGATTTATTATAATTTCTATTTCTTATTAGTATTTCTCCTAAGGTACGAATACTAAAAAATACCTTGCTAACAACTACTATGTTTTATAATCATACACAAATTTATGAAAA-TTTTTTGGATCTAGAGTATATAA-TTCGAATTTTTTAATAAATACAAAATTT-ACTGTTATTGTTATATAGAAAAGA-GAATACTGTATATAAATATAATATATAATTCTGA-TAAAAAAAAAAAAAAAAAAAACAAAAAAAAAAGTACTCTGCGCGTTGATACCACTGCTTACACGCGATCTATGT
SRR17520069.3082619 	ACACTAGATCGCGTGTGCAATGAAGTCGCAGG-TTGG-)TACGAGGCCAAAACCTCTTATACGTTTCTAGGGGGGGTATTATTCATA-A-ATCTATCCCAACGAGCCGTT-ATCGACTCCTTGCAATTGATGTTCGATACCGAAGAGAAGGAAGAGATCCTAGTAAGGTGGGTTTT-ATGATCCCATAACTAATCAAACTTTTGGAA-CCTTTCTGCTAT-CTCGATTT-CTTAAAAAAGGAGCTCAACCAACAAGAACAGCTCATGATATTTCAAAGAAGGCTGGGATTTTTACGGAATGAAGTCTTACTAAAACGAAATGAAAT-AATGAAATATAAAAAAGAGGATGTGAA-GACTCGTATATAACGTGATATAAAATTGTATCTACTCTTCTCTTTCACTTCCATCATATTTATTTTGATTTATTATAAT--CTATTTATTATTAGTATTCCTCCTAAGGTACGAATACTAAAAAA-ACCTTGCTAAAAACTACTATGTTTTATAATCATACACAAATTTATGAAAAATTTTTTGGATCTAGAG-A-ATAAATTCGAATTTTTTTATAAATACAAAATTTTACTGT-ATTGTTATATAGAAAAGAATAATACTGTATATAAATATAATATATAATTCTGAATAAAAAAAAAAAAAAAAAAAAAAAAAAAAGTACATCTGTTTTTTTTTTTTCTTGATACCAATGCTTTACACGCGATCTATGT
SRR17520069.3082620 	ACACTAGATCGCGTGTGCA-TGAAGTCGCAGG-TTGG-)TACGAGGCCAAAACCTCTTATACGTTTCTAGGGGGGGTATTATTCAGATA-ATCTATCCCAACGAGCCGTT-ATCGCATCCTTGCAATTG-TGT-CGATAC-GA-GA-AAGGAAGAGATCTTAGTAAGGTGGGTTTTTATGATCCCATAACTAATCAAACTTTTTTAAACCTTT-TGCTATTCTCGATTTTCTTAAAAA--GAGCTCAACCAACAAGAACAGCTCATGATATT-CAAAGAAGGCTGGAATTTTTACGGAATGAATTCTT-CTAAAACGAAATGAAATTA--GAAATATAAAAAAGAGGATTTGAAAGACTCGTATATAACGTGATATAAA-TTTT-TCTA-TCTTCTCTTTCACTTCCATCA-ATTTAGTTTGATTTATTATAATTTCTATTTATTAT-AGTATTCCTCCTAAGGTACGAATACTAAAAAATACCTTGCTAACCACTACTAT-TTT-ATAATCATACACAAATTTATGAAA--TTTTTTGGATCTAGAGTA-ATCAATTCGAATTTTTT-ATAAATACAAAATTTTACTGTTATTGTTATATAGAAAAGAATAATACTGTATCTAAATATAATATATAATTCTGAATAAAAAACAAACAAAAAAAAAAAAAAAAAGTACTCTGCGCGTCGTTGATACCCACTGCTACACGCGTCTAGTGT
SRR17520069.3082621 	ACACTAGATCGCGTGTGCAATGAAGTCGCAGGGTTGG-)TACGAGGCCAAAACCTCGTATACGTTTCTAGGGGGGGTATTAT-C-TATACATCTATCCC-ACGAGCCGTT-ATCGAATCCTTGCAATTGATGTTCGATAACGAAGAGAAGGAAGAGATCTTAGTAAGGTGGGTTTT-ATGATCC-ATAACTAA-CAAACTTTTTTAAACCTTTCTGCTATTCTCGATTTTCTTAAAAAAG-AGCT-AACCAACAAGAACAGCTCATGATATTTCAA-GAAGGCTGGGATTTT-ACGGAATGAAGTCTTACTAA-CCGAAATGAAAT-AATGAAAT-TAAAAAAGAG-ATGTGAAAGACTAGTATATAACGTGATATAAAATTGTATCTACTCTTCTCTTTCACTTCCA-CATATTTATTT-GATTTATTATAATTTCTATGTAGTATTAGTATCCCTCCTAAGTTACGACTACTAAAAAATACCCTGCTAAAAAAAACTATGTTTTATAATCATACACAAATTTATGAAAAATTTTTTGGATCTAGAGTATATAAATTCGAATTTTTTTATAAATACAAAATTTTACTGTTATTGTTATATAGAAAAGAATAATACTGTATATAAATATAATATATAATTCTGAATAAAAAAAAAAAAAAAAAAAAAAAAAAAGTTACTCTGCGTTGATAACACTGCTTACACGCGATCTAGTGCT

>#rps2/atpI/atpH/atpF/atpA(15401-9549)
NC_000932           	acactagatcgcgtgtgcaatgaagtcgcagggttggg)GGTCCACTACCGAAAAAAGACTTCATAAGTTTAGGGACTTGAGAACTGAACAAAAGACAGAGGGATTCAACCGTCTTCCGAAAAGGGATGCAGCTGTGTTGAAGAGACAATTATCTCGCTTGGAAACATATCTAGGCGGGATTAAATATATGACGGGATTGCCTGATATTGTAATCATCCTCGATCAGCAAGAAGAATATACGGCTCTTAGAGAATGTATCACTTTGGGAATTCCAACCATTTCTTTAATCGATACAAATTGTAATCCCGATCTCGCGGATATTTCTATTCCCGCAAATGATGACGCTATAGCTTCAATTCGATTCATTCTTAACAAATTAGTATTCGCAATTTGTGAGGGCCGTTCTAGCTATATACAAAATTCTTGATTAATAATAAGATAAATAAATCAATTTTTTTTTTAGGGAGGGGCTCCCTGTATTTCGATTTCAAAAATCGGTTACTACTCCTGAATTGTAGAAAAGAAAAAGAGAGAAAAAACTGGGGATATTGTGTGATTTGTTTAGTTGGGATCCAAAACTAAAATATAAAATTTAAGTAAATAAGTAAAAAAAAAGGGGGGGTCTTGAATCAAAATAATTTAAAGTTCTTATTTCTGTCAGAGGGCAATATGAATGTTTTATCATGTTCCATCAACACACTAATAAAAGAAGGGTTATATGAGATATCTGGTGTAGAAGTAGGCCAACATTTCTATTGGCAAATAGGGGGTTTCCAGGTCCATGCCCAAGTTCTTATTACTTCTTGGGTTGTAATTGCTATCTTATTAGGTTCCGCAGTTCTAGCGATTCGCAATCCACAAACAATTCCAACTGACGGCCAAAATTTCTTTGAATTTGTCCTTGAATTCATTCGAGACGTGAGTAAAACCCAGATTGGAGAAGAATATGGTCCATGGGTTCCCTTTATTGGAACCCTGTTTTTATTTATTTTTGTTTCTAACTGGTCAGGAGCCCTTTTACCGTGGAAAATTATCCAGTTACCTCAAGGGGAGTTAGCAGCACCAACGAATGATATAAATACGACGGTTGCTTTAGCTTTACTCACATCAGTAGCCTATTTTTATGCGGGGCTTAGCAAAAAAGGATTAGGGTATTTCAGTAAATACATTCAACCAACCCCAATTCTTTTACCCATTAACATCTTAGAAGATTTTACAAAACCCCTATCACTTAGTTTTCGACTTTTCGGAAATATATTAGCCGATGAATTAGTCGTTGTTGTTCTTGTTTCTTTAGTACCTTTAGTGGTTCCTATACCTGTTATGTTCCTTGGATTATTTACAAGCGGGATTCAAGCTCTCATTTTTGCCACTTTAGCTGCGGCTTATATAGGTGAGTCTATGGAAGGTCATCATTAATGGTTTTTTTTTTAATATTCTTTTTTAGGTTAGCCCAATTAATTATAGAATAGTTGGTTTACATTATGTAAGAAACACTTGTATATGTGATATTTGATATTGCCTAGGTATATATGAGTTAAAGATCTATATAATCTGAATCTGCTCTACTATTTTTGTGAATTTCTATTTAGATTTAGATAGGGATTCGATTAGAAGTTCTTCCTTTTTATCTGTGAATTGGCTGAAAAAATGATAAAAAAAGAACGAAGAATTCAAAGAATGGTTCATAAAAAAAATGGCATAAAAAAGTCGTATATATATTATGGATTTTTAAAAATCCCGCGGATAGGAACTACTATCAAAGTAATTCTTATGATTCAATAATTTTATTATATTATTTCATATTTCAATTAAAGTTTTTGGTTTTTTTGGCTGGATTAATCTTAGCGATTACTTAATTAGAATTACGTCCTAAGTCATTGGATGATTGTATCATTAACTATTTCTTTATTTTGGTGTGAGGAACTTATCATGAATCCACTGGTTTCTGCTGCTTCGGTTATTGCTGCTGGGTTGGCTGTTGGGCTTGCTTCTATTGGACCTGGAGTCGGTCAAGGTACAGCTGCGGGTCAAGCTGTCGAAGGTATCGCGAGACAACCTGAGGCAGAAGGAAAAATACGAGGTACTTTATTGCTTAGTTTGGCTTTTATGGAAGCTTTAACAATTTATGGCCTGGTTGTAGCATTAGCGCTTTTATTTGCGAATCCTTTTGTTTAAGCCCAGAAATCACAAAATTCTGGATTTTTTTTGTAGTTTTTTTAATTCTATCAAGATTTAACTCCTACAATTATTCATTGAGACAACAATCCTTGGGAAGGACTAATTTGAGGATGGGGAATTAGCACATCGATTCGCTTTCTTCCTTCCCCTTATTCTTTTAGTTTAATAGAAACTTTTTTTTAAGGAGTGTTGCGAAAAAAGTAGGTTTAGGTTTTTTGAACTTGACATAAAACTTGGTCTCAAATTCTAGCTTAATTCTAATAAGTCTCATTATTATTATTGAAAATTAAAAATTTTGGAAAATACGTTTGTAAATAGAATAGGTTTTTGATTCTGTTTACAAATATCCAAATAGGTAAATTAAATTATTAAATTCAAATTTCTTTTTATTTTCAATAAAAAGAATAAAAAAAAAAGGACAGAGTTCCTTTTTTATAGTTTAGCTAGAAGAGGAGATTATATGAAAAATTTAACCGATTCTTTCGTTTACTTGGGTCACTGGCCATCCGCCGGGAGTTTCGGATTTAATACCGATATTTTAGCAACAAATCCAATAAATCTAAGTGTAGTTTTCGGTGTATTGATCTTTTTTGGAAAGGGAGTGTGTGTGAGTTGTTCATTTCAAGAATAGGCTGGATTCACCCAGTGGCACTATAACTAGGAAAGAGTGCATAATCCCGCGAATTACTTCTGAATAAAAAAATCATATTTGAGAACCATAGCCTTTCGTTATTCTTTGGTAAGTCCGCTTTACTTTGATTCTCTATTAACCAAAAATTGGGACAATTAATTAACATGGTTAAAGCTAAACCGTTTGAAGTTCAGATGCAACATGGTACTCTTTCTACTATATATAGTCTAAATGTAGACTAAATAAAAAAATGAATAAAATTTTCAAAAAGAATTGTTATACTTTTTTCGATATAAAACACTCATGTCGATAAAATTTTTTGAGTCTTTTTTTATAATGCAGAATTGATAACCTACGTATAAAATAATAAGAATTCTTTGGATTTCAAGAAAAAAAGAAACAACTTTGCTGACAATTATTAATTTTTCATTGGTCAGAAGAATCCTCCGAATATTTTTATCTTGGATTGGTGATCTTTTTCGATAGAAATATATATTGAATATGAATTGAATAAAAAAACTCGGGAGAGGGTAGGCTCATTGCATGAAAAAGATGGGAAGGGAAGTCTCATAAATAATTGATTGGAATAAGTGAGCATGAGAGCCAAATGAATCGAAAGATTCATGTTTGGTTCGGGAAGGGATCATAGAACTTTTTTTTTAATGAATGGAAAGATAATCTACTTTCATTAAATGATTTATTAGATAACCGAAAGCAGAGGATATTAAATACTATTCGAAATTCAGAAGAACTGCGTGAAGGAGCTATTCAACAATTAGAAAATGCCCGGGCGCGCTTGCGTAACGTAGAAACGGAAGCGGATAAGTTTCGCGTGAATGGATACTCTGAAATCGAACGAGAAAAATTGAATTTGATTAATTCAACTTATAAAACTTTGAAACAATTAGAAAATTACAAAAATGAAACCATTCTTTTTGAGCAACAAAGAACAATTAATCAAGTCCGCGAACGGGTTTTCCAACAAGCTTTACAAGGAGCTATAGGAACCCTAAATAGTTGTTTGAGTAATGAGTTACATTTACGTACTATTAATGCAAATATTGGGATGTTTGGTACGATGAAAGAAATAACTGATTAATTATTTCCTTACGATTATTATAGGCATTATTTTTTTTTCTTCCAACAAAAGAATCAGGACAATACTCATGGTAACCATTAGAGCCGACGAAATTAGTAATATTATCCGTGAACGTATTGAGCAATATAATAGAGAAGTAACGATTGTAAATACCGGTACCGTACTTCAAGTGGGCGATGGCATCGCTCGTATTTATGGTCTTGATGAAGTAATGGCAGGTGAATTAGTAGAATTTGAGGAGGGTACTATAGGTATTGCCCTTAATTTAGAATCCAATAATGTTGGTGTTGTATTAATGGGTGACGGTTTGATGATCCAAGAAGGAAGTTCAGTCAAAGCTACGGGAAAAATTGCTCAGATACCGGTGAGTGAGGCTTATTTGGGGCGTGTTATAAACGCCTTGGCTAACCCTATTGATGGTCGAGGTAAGATTTCCGCTTCTGAATCTCGGTTAATTGAATCTCCTGCCCCAGGTATTATTTCGAGACGTTCTGTATATGAGCCTCTTCAAACAGGACTTATTGCTATTGATTCCATGATCCCTATAGGACGCGGCCAGCGAGAATTAATTATTGGTGACAGACAGACCGGTAAAACAGCAGTAGCCACAGATACAATTCTCAATCAACAAGGCCAAAATGTAATATGTGTTTATGTAGCTATTGGTCAAAAAGCTTCTTCCGTGGCTCAGGTAGTGACCAGTTTACAGGAACGAGGGGCAATGGAATACACTATTGTGGTAGCTGAAACGGCCGATTCCCCAGCTACGTTACAATACCTCGCGCCTTATACAGGAGCAGCCTTGGCTGAATATTTTATGTACCGTGAACAACACACTTTAATAATTTATGATGATCTTTCCAAACAAGCACAAGCTTATCGACAAATGTCTCTTCTATTACGAAGACCGCCGGGTCGTGAAGCTTATCCAGGAGATGTTTTTTATTTACATTCACGTCTTTTAGAAAGAGCCGCTAAATTAAGCTCTCAATTAGGTGAAGGGAGTATGACTGCCTTACCAATCGTCGAGACCCAGTCAGGAGATGTTTCAGCTTATATTCCTACTAATGTAATTTCCATTACAGATGGACAAATATTCTTATCCGCCGATCTTTTTAATGCTGGAATCAGACCTGCTATTAATGTAGGGATTTCTGTCTCGAGAGTAGGATCCGCCGCTCAAATTAAAGCTATGAAACAGGTAGCTGGAAAATTAAAATTGGAATTGGCTCAATTCGCTGAATTAGAAGCCTTTTCCCAATTTTCTTCTGATCTCGATAAAGCTACTCAGAATCAATTGGCAAGAGGTCAACGATTGCGTGAGTTACTGAAACAATCCCAATCAGCCCCCCTCACAGTGGAAGAACAGATAATGACCATTTATACCGGAACAAATGGTTATCTGGATGGATTAGAAATTGGACAAGTAAGAAAATTTCTCGTTCAATTACGCACTTACTTAAAAACGAATAAACCTCAGTTTCAAGAAATCATAGCCTCTACCAAGACATTAACCGCTGAAGCAGAAAGCTTTTTGAAAGAAGGTATTCAAGAGCAACTAGAACGTTTCCTACTTCAGGAGAAAGTATAAAAAACGAAACGGATTATTCTTAATTTTTGATTCTTTAGTCAATTTTACTCTTTAATTTTAATTAATTTTTTAAGAAATTCTAGAAATAGAAGTCTATAAGTCAAGTATATATAATAGAAAGAAGTATCTAACTAATATCTGTTTAATATTAAATCTTAAAGCATTCAGAATTTCTTTCTTATTCTATTTATTTCTTATCTTTTTTCGAAATAGATATTATATATAATATATAGAAATGGAAATAATAGATAAATATCAATATAGATATATTTATATTGCGTCCAATAGGATTTGAACCTATACCAAAGGTTTAGAAGACCTATGTCCTATCCATTAGACAATGGACGCTTTTCGCTTTTTTTTACTTTCCTATTGTTAAAAAAAAAGAA                  gtactctgcgttgataccactgcttacacgcgatctagtgta
SRR17520069.8151332	    ACACTAGATCGCGTGGGCA-TGAAGTCGCAGGGTTGGG)GGTCCACTACCGAAAAAAGACTTCATAA-TTTCGGGACTTGAGAACTGAACAAAAGACAGAGGGATTCAACCGTCTTCCGAAAAGGGATGCATCTGTGTTGAAGAGAC--TTATCTCGCT--GAAACATATCTAGGCGGGAT-AAATATATGACGGGATTGCCTGATATTGTAATCATCCTCGATCAGCAAGA-GAATATACGGCTCTTAGAGAA-GTAGCACTTTGGGAATTCCGACCATTTCTT-AATCGATACAAATTGTAATCCCGATCTCGCGGATATTTCTATTCCCGCAAATGATGACGC-ATA-CTTCAATTCTAT-CATT-TTAACAAATTAGTATTCGCAATTTGTGAGGCC-GTTCTAGCTATA-ACAAA-TTCTTAAT--ATAATAAGATAA-TAAATCAATTTTTTTTTTAGGGAGGGGCTCCCTGTATTTCGATTTCAAAAATCGGTT-CTACTCCTGAATTGTAGAAAAGAAAAAGAGAGAAAAAACTGGGAATATTGTGTGATTTGTTTAGTTTGGAACCAAA-CTACAATATAAAATTTAAGTAAATAAGTAAAAAAAAAGGGGGGGTCGTGA-TCAAA-TACTTTAA-GTTCTTAGTTCTGTCAGAGG-CACTATGAATGTTTTATCATGTTCCATCAACACACTAATAAAAGAATGGTTATATGAGATATCTGGTGTAGAAGTAGGCCAACATTTCTATTGGCAAATATGGGGTTTCCAG-TCCATGCCCAAGTT-GTAATACTTCT-GGGTTGTAATTGCTATCTTATTAGGTTCCGCAGTTCTAGCGATTCGCAATCCACAA-CAATTCCAACTGA-GGCCAAAATTTCTTTGAAGTTGTCCTTGAATTCATTCGAGACGTGAGTAAAACACAGATTGGAGAAGAATATGG-CC-TGGGTTCCCTTTATTGGAACCCTGTTTTTATTTATTTGTGTTTCTAACTGGTCAGGAGCCCTTTTACCGTGGAAAATTATCCAGTTACCTCAAGGG-AGTTAGCAGCACCAACGA-TGATATAAATACGACGGTTGCTTTAGCTTTCCTCACATCAGTAGCCTATTTTTATGCGGGGCTTAGCAAAAAAGGATTAGGGTATTTCATTAA-TACATTCAACCACCCCCAATTCTTTTACCCATGAACATCTTAGAAGATTTTACAAA-CCCCTATCACTTAGTTTTCGACTTTTCGGAAATATATTGGCCG-TAAATTAGTCGTTGTTGTTCTTGTTTCTTTAGTACCTTTAGTG-TTCCTATACCTGTTATGTTC-TTGGATGATTTACAAGCGGGATTCAAGCTCTCATTTTTGC-ACGT--GCTGCGGCTTATA-AG-TGAGTCTATG-AATGTCATCATTAATGGTATTTTTTT-AATAGTCTTTTTTAGGTTAGCCCA-TTA-TTATAGAATAGTTGGTTTACATTATGTAAGAAACACTT-TATATGTGATATT-GATATTGCCTAGGTATATATGAGTTAAAGATCTATATAATCTGAATCTGCTCTACTATTGTTTTTAATTTCTATTTAGATTTAGATAGGGATTCGATTAGAAGTTCTTCCTTTTTATCTGTGAATTGGCTGAAAAAATGATAAAAAAA-AAC-AAGAATTCAAAGAATGGT-CATAAAAAAAATGGCATAAAAA-GTCGTATATATATTATG-ATTTTTAAAA-TCCCGCGGATAGGCACTACTATCAA-GTAATTCTTATGATTCAATAATTTTATTATATTATTTCAT-TTTCAATTTAAGTTTTTGGTTTTTTTGGCTGG-TTAATCTTAGCGATTACTTAATTAGAATTACGTCCTAAGTC-TTG-ATGATTGTATCATTAACTATTTCTTTATTTTGGTG--ATGAACTTATCATGAATCCCCTGGTTTCTGCTGCTTCGGTTATTGCTGCTGTGGTGGCTGTTGGGCTTGCTTCTATTGGACCTGGAGTCGGTCAAGGTACAG-TGCGGGTCACGCTGTCGA-GGTATC-CGAGACAACCTGAAGCAGAAGGAAAAATACGAGGTACTT-ATTGCTTAGTTTGGCTTTTATGGAAGCTTTAACAATTTATGGCCTTGTTGTAGCATTAGCGCTTTTATGTGCGACTCCTTTTGTTTAAGCC-AGAA-TCACAAAATTCTGGATTTTTTTTGTAGTTTTTTTTATTCTATTA-GATTTAACTC-TAAAATTATGCATTGAGACAACAATCCTTGGGAAGGACTA-TTTGAGGATGGGGAATTAGCACATCGATTCGCTTTCTTC-TTCCCCTTATTCTTTTAGTT-AATAGAAACTTTTTTT-AAGGAGTGTTGCGAAAAAAGTAGGTTTAGGTTTTTTGAACT---AATACAACTTGGTCTCAAATTCTAGCTTAATTCTCATAAGTCTCATTATTATTATTGAAAATTAAAAATTTTTGAAAATACGTTTGTAA-TAGAATAGGTTTTTGATT-TGTTTACAAAT-TCCAAATAGGTAAATTAATTTATTAAATTCAAATTTCTTTTTATTTTCAATAAAAAGA-TAAAAAAAAAAGGACAGAGTTCCTTTTTTATAGTTTAGCTAGAA-AGGAGATT-TATGAAAAATTTAACCGATTCTTTCGTTTACTTGGGTC-CTGGCCATCCGCCGGGAGTT-CGGATTTAATACCGATATTTTA--ACCAAATCTAATAAA-CTCAGTGTAGTTTTCGGTGTATTGATCTTTTT-GGAAAGGGAGT--                                                                                                                                                                                                                                                                                                                                                                                                                                                                                                                                                                                                                                                                                                                                           TAAATGATTTATTAGATAACCGAAAG-AGAGGATATTACATACTATTCGAA-TTCCGAAGAACTGCGTGAATGAGCTATTCAACAAT-A-AAAATGCCCGGGCGCGCTTGCGTAACGTAGACACGGAGGCGGATAAGTTTCGCGTGAATGGATACTCTGAAATCGAACG-GAAAAATTGAATTGTATTAATTCAACTTATAAAACTTTGAAAACATTAGAAAATTACAAAAATGAAAACATTCTTTTTGAGCAACAA-GCACAATTA-TCAAGTCCGCGAACGGGTTT-CCAACAAGCTTTACAAGGAGCTATAGGAACCCTACCTAGTTGTTTGAGTAATGAGTTACATTTACGTACTATTAATGCAAATATTGG-ATGTTTGGTAACATGAAAGAAATAACTGATTA-TTATTTCCTTACGATTAT-ATAG-CATTATTTTTTTTTCTTCCAACAAAAGAATCAG-ACAATACTCATGGTAACCATTAGATCCGACGAAATTA-TAATATTATCCGTGAACGTATTGA-CAATATAAT-GAGAAGTAACGATTGTAAATACCG-TACCGTACTTCAAGTGGGCGATG-C-TCGCTCGTATTTATGGTCTTGATGAAGTAATGGCAGGTGAATTAGTAGAATTTGAGGAGGGTA-TATAGGTATTGCCTTTAATTTAGAATCCAATAATGTTGGTGTTG-ATTAATGGGTGACGGTTTGATGATC-AAGACGGAAGTTCCGTCAAAGCTACGGGAAAAATTGCTCAGATACCG-TGAGTGAGGCTTATTTGGGGCGTGTTATAAACGCCTTGGCTAACCCTATTGCTGGTCGAG-TAA-ATTTCCGCTGCTGGATCTCGGTTAATTGAATCTCCTGCCCCAGTTATTATTTCGAGACGTTCTGTATATGATC-TCTTCAAACAGGACTTATTGCTAT-GATTCCATGATCCCTA-AGGACGCGGCCAGCGAGAATTA-TTATTGGTGACAGACAGACTGGTAAA-CCGCAGTAGCCACAGATACAATTCTCAATCA-CAAGGCCAAAATTTAATATGTGTTTATGTAGCGATTGGTCAAAAAGCTTCTTCCGTGG-TCAGGTAGTGACCAGTTTACAGGAACGAGGGGCCATGGAATACACTATTGTGGTATCTGAAACGGCCGATTCCC-AGCTACGTT-CAATAC-TCGCGCCTTATAC-GGAGCAGCCTTGGCTGAATATTTTATGTACCGTGCACAACACACTTTAATAATTTATGATGATTTTTCCAAACAAGCACAAGCTTATCGACAA-GGTCTCTTCTATTACGAAGACCGCCGG-TCGTGAAGCTTATCCAGG-GATGTTTTTTATTTACATTCACGTCTTT-AGAAAGATCCGCTAAATTAAGCTCTCAATTAGGTGAAGGGAGTATGACTGCCTTAC-AATCGTCGAGACCCAGTC-GGAGATGTTTCAGCTTATATTCATACTAATGTAATTTCCATTACAGATGGACAAATATTCTTATCCGCCGATCTTTT-AATGCTGGAATCAGACCTGCTATTAATGTAGGGATTTCTGTCTCGAGGATAGGATCCGCCGCTCAAATTAA-GCTATGAAACAGGTAGCTG--AAATTAAAATTGGAATTGGCTCAATTCGCTGA-TTAGAAGCCTTT-CCCAATTTTCTTCTGATCTCGATAAAGCTAC-CAGA-TCAATTGGCA-GAGGTCAACGATTGCGTGAGTTAC-GAAACAATCCCAATCAGCCCCCCTCAC-GTGGAAGAACA-ATA-TGACCATTTATACCGGAACAAATGGTTATCTGGATTGATTAGAAATTGGACAAGTAAGAAAATTTCTCGT-CA-TTACGCACTTACTTAAAAACGA-TAAACCTCAGTT-CAAGAA-TCATAGC-TCTCCCA-GACATTAACCGCTGA-GCA--AAGCTTTTTAAAAGAAGGTATTCAAGAGCAACTAGAACGTTTCCTACT-CAG-AGAAAGTATCAAAAACGAAACG-ATTATTCTTA-TTTTTGATTCTTTAGTCAGTTTAACTCTT-AATTTTAATTAATTTTTTAAGAAATTCTAGAAATAGAAGT-TATAAGTCAAGTATATATA-TAGAAAGAAGTATCTAACTAATATCTGTTTAATATTAAATCTTAAAGC-TTCATA-TTTCTTTCTTATT-TATTTATTTCTTATCTTTTTTCGAAATAGATATTATATATAATATATAGAAATGGAAATAATAGATAAATATCAATATAGAT-TATTTATATTGCGTCCAATAGGATTTGAACCTATACCAAAGGTTTAGAAGACCTATGTCCTATCCATTAGACA-TGGACGCTTTTCGCTTTTTTTTACTTTCCTATTGTTAAAAAAAAAAAAAAAAAAAAAAAAAAAA  GTACTCTGCGTTGATACAACTGCT-ACACGCGATCTAGTGTC
SRR17520069.8151340	    AACATAGATCGCGTGTGCAATGAAGTCGCAGGGTTGGG)GGTCCACTAACGAAAAAAGCCT-CATAAGTTTAGGGACTTGAGAACTGAACAAAAGACAGAGGGATTCAACCGTCTTCCGAAA-GGGATGCAGCTGTGTTGAAGAGACAAT---CTCGCTTGGAAACATATCTAGGCGGGATTAAATAAATGACGG-ATTGCCTTATATTGTAATCATCC-CGATCAGCAAGAAGA-TATACGGCTCTTAGAGAATGTA-CACTTTGG-AATTC-AACCATTTCTTTAATCGATACAA-TTGTAATCCC-ATCTCGCGGATATTTCTATTCCCGCAAATGATGAC-CTATAGATTCAATTCGATTCCTTCTTCACAA-TTAGTATTCGCGATTTGTGAGGGCC-TTCTAGCTATGTACAAA-TTCTTGATTCATAATAA-TAAA-TAAATCA-TTGTTTTTTTAGGGAGGGGCTCCCTGTATTTCGATTTCAAAAATCGGTTACTACTC-TGAATGGTAGAAAAAAAAAAGAGAGAAAAAACTGGGGATATTGTGTGATTTGTTTAGTTGGGATCCAAAACTAAAATATAAAATTTAAGTAAATAAGTAAAAAAAAAGGGGGGGTCTTGAATCAAAATAATTTAAAGTTCTTATTTCTGTCAGAGGGCA-TATGAATGTTTTATCATGTTCCATCAACACACTA-TAAAA--CGGGTTATATGCGATATCTGGTGTAGAAG-----CAACATTTCTATTGGCTAATAGGGGGTTTCCAGGTCC-TGCCCC-GTTCTTATTACTTCTTG-TTTGTAATTGCTATCTTATTAGGTTCCTCAGTTCTAGCGATTCGCA-TCC-CAAACA-TTCCACCTGACGGCCAAA-TTTCTTTGAATT-GTCCTTGA-TTCATTCGAGACGTGAGTAAAACC-AGATTGGAGAAGA-TATGGTCCATGGGTTCCCTTTATTGGAACCCTGTTTTTATTTATTTTTGTTTCTAACTGGTCAGGAGCCCTTTTACCG-GGAAAATTATCCAGTTACCTCAAGGGGAGTTAGCAG--CCAACGAATGATATAAATACGACGGTTGCTTTAGCTTTACTCACATCAGTAGCCTATTTTTATGCGGGGCTTAGCAAAAAAGGATTAGGGTATTTCAGTAAAT-CATTCAAC-AACCCCAAT-CTTTTACCCATTA-CATCGTCGAAGATTTTACAAA--CCCTATCACTTAGTTT-CGACTTTTCGGAAATATATTAGCCGATGAATTAGTCGTTGTTGTTCTTGTTTCTTTAGTACCTTTAGTGGTTCCTATACCTGTTATGTTCCTTGAATTATTTA-AAGCGGGATTCAAGCTCTCATTTTTGCCACTTTAGCTGCGGCTTATATAGTTTAGTCTATGGAAGGTCATCATTAATGGTTTTTTTTT-AATATTCTTTTTTAGGTTAGCCCAATTATTTATAGAATAGTTGGTTTACATTATGTAAGAAAC-CTTGTATATGTGATATTTGATATTGCCTAGGTATATATGAGTTAAAGATCTATATTATCTGAATCTTCTCTAATATTTTTGTGAAGTTCTATT-A-ATTTAGATAGGGATTCGATTAGAAGTTCTTCCTTTTTATCTGTGCATTGGCTGAAAAA-TGATAAAAA-GGAACGAAGAATTCAAAGAATGGT-CCTAAAAAAAATGGCATAAAAAAGTCGTATATATATTATGGATTTTTAAAAATCCCGCGGATAGGAACTACTATCAA-GTAATTCTTATGATTCAATAATTTTATTATATGATTTCATATTTCAATTAAAGTTTT-GGTTTTTT-GGCTGGATTAATCTTAGCGATTACTTAATTAGAATTACGTCCTAAGTCATTGGATGATTGTATCATTAACTATTTCTTTATGTTG-TGTGAGGAACGTATCATGGATCCACTGGTTTCTGCTGCTTCG-TTATTGCTGCTGGGTTTGCTGTTGGGCTTGCTTCTATTG-ACCTGGAGTCGGTCAAGTTACAGCTGCGG-TCAAGCTGTCGAAGGTATCGCGAGACAACCTGAGGCAGAAGGCAAA-TACGAGGTACTTTATTGCTTGGTTTGGCTTTTATGGAAGCTTTAACAATTTATGGCCTGGTTGTAGCATTAGCGCTTTTATTTGCGAATCCTTTTGTTTAAGCC-AGAAATCACAAAATTCTGGATTTTTTTTGTAGTTTTTTTAATTCTATTAAGATTTAACTCCTACAATTATTCATTGAGGCAACAAGCCTTGGGAAGGACTAATTTGAGGATGGGGAATTATCACATCGATTCGCTTTCTTC-TTCCCCT-ATTCTTTTAGTTTAATAGAAACTTTTTTT-AAGGAGTGTTGCGAAAAAGGTAGGTTTAGGTTTTTTGAACTTGACATAAAACGTGGTCTCAAATTCTAGCTTAATTCTACTAAGTCTCATTATT-TTATTGAAAATTAAAAATTTTGGAAAATACGTT-GTAA-TAGAATAG-TTTTTGAGTCTGTTTACAATATACCAAATAGG-AAATTAAATTATTAAATTCAAATTTCTTTTTATTTTCAATAAAAAGAATAAAAAAAAA-G--CAGAGTTCCTTTTTTATAGTTTAGCTAGAAG-CGAGCT-ATATGAAAAATTTAACCGATTCTTTCGTT-ACTTGGGTC-CTGGCCATCCGCCGGGATTTTCGGATTTAGTACCGATATTTTAGCAACAAATC-TATAAATCTAAGTGTAGTTTTCG-TGTATTGATCTTTTTTG--AAGGGAGTGT                                                                                                                                                                                                                                                                                                                                                                                                                                                                                                                                                                                                                                                                                                                                           TAAATGATTTATTAGATAACCGAAAGCAGAGG-TATTAA-TACT-TTCGAAATTCCTA-GAACTGCGTGAAGGAGCTATTCA-CA-TTAGAATATGCCCGGGCGCGCTTGCGTAACGGAGAAACGGTAGCG-ATAAGTTTCGCGTGAATG-ATACTCTGAAATCGAACGAGACAAATTGAATTTGATTAATTCAACTTATAAAACTTTGAAACAATTAGAAAATT-CAAAAATGAAACCATTCTTTT-GAGCAACAAAGAACAATTAATCA-GTCCGCGAACGGTTTTTCCA-CAAGCTT-ACAAGGA-CTATAGGA-CCCTAAATAGTTGTT-GAGTAATGAGTTACATTTACGTACTATTAATGCAAATATTGGGATGTTTGGTACGATGAAAGAA-TAACTGATTA-TTATTTCCTTACGAGTAT-ATAGGCATTATTTTTTTTTCTTCCAACAAA-GAATCAGGACAATACTCATG-TAACCATTATAGCCGACGAAATTA-TAAT-TTATCGGTGAACGTATTGAGCAATATA-TAGAGAAGTAACG-TTGTAAATACCGG-ACCGTACTTTAAGTGGGCGATG-CATCGCTCGTATTTATG-TCTTGATGAA-TAATGGCAG-TGAATTAGTAGAAGTTGAGGAGGGTACTATAGGTAGTGCCCTTAATTTAGAATCCAATAATGTTGGTGTTGTATTAATG-TTGACGGTTTGATGATCCAAGAAGGCAGTTCAGTCAAAGCTACGGAGAAAATTGCTCAGATACCGGTGAGTGAGGCTTATTTGGGGCGTGTTATAAACGCCTTGGCTAACCCTATTGATGGTCGAGGTAAGATTTCCGCTTCTGAATCTCGGTTAATTGA-TCTCCTGCCCCAGGTATTATTTCGAGACGTTCTGTATATGAGCCTCT-CAAACAGGACTTATTGCTATTGATTCCATGATCCCTATAGGACGCGGCCCGCGAGAATTAATTATTGGTGACAGACAGACTGGTAAAACA-CAGTACCCACAGATACAATTCTCAATCAACAAG-CCAAAATGTAATATGTGTTTATTTAGCTATTGGTCAAAAAGCTTCTTCCGTGGCTCAGGTA-TGACCAGTTTAC--GA-CGAGGGGCAATGGAATACACTATTGTGGTAGCTGAAACGGCCGATTCCCCAGCTACGTTACAATACCTCGCGCCTTATACAGGAGCAGCCTTGGCTGAATATTTTATGTACCGTGAACAACACACTTTAATAATTTATGATGATCTTTCCAAACAAGCCCAAGCTTATCGACAAATGTC-CTTCTATTACGAAGACCGCCGG-TCGTGAAGCTTATCCAGGAGATGTTTTTTATTTACATTCACGTCTTTTAGAAAGAGCCGCTAA-TTAAGCTCTCAAT-AGGTGA-GGGAGTATGACTGCCTTACCAATCGTCGAGACCCAGTCAGGAGATGTTTCAGCTTATATTCCTACTAAT-TAATTTCCATTACATATGGACAA-TATTCCTATCCGCCGATCGTTTTAATGCTGGAATCAGACCTGCTATTAATGTAGGGATTTCTGTCTCGAGAGTAGGATCCGCCGCTCAAATTAAAGCTATGAAACAGGTAGCTGGAAA-TTAAAATTGGAATTGGCTCAATTCGCTGAATTAGAATCCTTTTCCCAATTTTCTTCTGATCTC-ATAAAGCTACTCAGAATCCATTGGCAAGAG-TCAACGATTGCGTGAGT-ACTGAAACA-TCCCAATCAGGCCCCCTCACAGTGGAAGAACCGATAATGACCATTTATACCGGAACAAATGGTTATCTGGATGGATTAGAAATTGGACAAGTAAGAAAATTTCTCGTTCA-TTACGCACTTACT-AAAA-CGAATAAACCTCATTTTCAAGAACTCATAGCCTCTACCAA-ACAGTCACCGCTGA-GCAGAAAGCTTTTTGAAA---GGTATTCAA-AGCAACTAGAACGTTTCCTACTTCAG-AGAAAGTATAAAAAACGAAACGGATTATTCTTAATTTTTGATTCTTTATTCAATTTTACTCTTTAATTT-AATTAATTTTTTAAGAAATTCTAGAAATAGAAGTCTATAATTCAATTATATATAATAGAAAGAAGTATCTAACTAATATCTGTTTAATATTAAATCTTAAAGCATTCAGAATTTCTTTCTTATTCTATTTATTTCTGATCTTTTT-CGAAATAGATATTATATATAATATATAGAAATGGAAATAATAGATACATATCAATATAGATATATTTATATTGCGTCCAATAG-ATT-GAACCTATACCAA-TGTTTAGAAGACCTATGTCCTATCCATTAGACAAGGGACGCTTTTCGCTTTTTTTTACTTTCCTATTGTTAAAAACAAAAAAAAAAAACAAAAAA     GTACTCTGCGTTGATACCACTGCTTACACGCGATCTAGTGTA
SRR17520069.8151342	    ACACTAGATCGCGTGTGCAATGAAGTCGCAGGGTTGGG)G-TCCACTACCGAAAAAAGACTTCATA-GTTTAGGGACTTGAGAACTGAACAAAAGACAGAGGGATTCA-CCGTCTTCCGAAAAGGGATGCAGCTGTGTTGAAGAGACAATTATCTCGCTTGTAAACATATCTAG-CGGGAT-AAATAT-TGACGGGATTGCCTGATATTGTAATCA-CC-CGATCAGCAAGAAGAATAT-CGGCTCTTAGAGAATGTATCACTTTGGGAAT-CCAACCATCTCTT-AATCGATACAAATTGTAATCCCGATCTCGCGGATATTTCTATTCCCGCAAATGATGACGCTATAGCTTCA-TTCGATTCATTCTTAACAAATTAGTCTGCGCAATTTGTGAGGGC-GTTCTAGCTATATACAAAATTCTTGATTAATAATA-GATAAATAAATCAATTTTTTTTTTAGGGAGGGGCTCC-TGTATT-CGATTTCAAAAATCG-TTACTACTCCTGAATTGTAGAAA-GAAAAAGAGAGAAAAAACTGGG-ATATTGTGTGATTTGTTTAGTTGGGATCCAAAACTAAAATATAAAATTTA-GTAAATAAGTAAAAAAAAAGGGGGG-TCTTGAATCAAAATATTTTAAAGTTCT-ATTTCTGTCAGAGGGCAATATGAATGTTTTATCATGTTCCATCAACAC-CTAATAAAAGAATGGTTATATGAGAT-TCTTGTGTAGAAGTAGC--AAC-TTTCTATTGGCAAATAGGGGGTTTCCAGGTCCATGCCCAAGTTCTTATTACTTCTTGGGTTGTAATTGCTATAT-ATTAGGTTCCGCAGTTCTAGCGATTCGCATTCCACAAACA-TTCCACATGACGGCCAAAATTTCTTTGAATTTGTCCTTGA-TTCATTCGAGACGTGAGTAAAACCCAGAT-GGAGAAGAATATGG-CCATGGGTTCC-TT-ATTGGAACCCTGTTTTTATTTATTTTTGTTTCTAACTGGTCAGGAGCCCTTTTACCGTGGAAAATTA-CCAGTTACCTCAATGGGAGT-AGCAGCACCAACGAATGATATAAATACGACGGTTGCTTTAGCTTTACTCACATCAGTAGCCTATTTTTATGCGGGGCTTAGCAAAAA-GGATTAGGGTATTTC-GTAAATCCATTCAACCAAACCCCATTCTTTTACCCATTAACATCTTAGAAGATTTTACAAAACCCCTATCACTTAGTTTTCGACTTTTCG-AAATATATTAGCC-ATGAATTAGTCGTTGTTGTTCTTGTTTCTTTAGTACCTTTAGTGGTTCCTATACCTGTTATGTTACTTGGATTATTTACAATCGGGATTCAAGCTCTCATTTTTGCCACTTTAGTCTGCGGTTATA--GGTGAATCTA-GGAAGGTCATCATTAATG-TTTTTTT---CATATTCTTTTT-AGGTTAGCCCAATTAAT-ATAGAATAGTTGGTTTACATTATGTAACAA-CACTTGTATATGTGATATTTGATATTGCCTAGGTATAT-TGAGTTAAAGGTCTATATAATCTGA-TCTGCTCTACTATTTTTGTGAATTTCTATTTAGATTTAGAT-GGGATTCGATTAGAAGTTCTTCCTTTTTATCTGTGAATTG-CTGAAAAA-T-ATAAAAAAAGAACGACGAATTCAAAGAATGGTTCATCAAAAAAATGGCCTAAAAA-GTCGTATATATATTATGGATTTTTTAAAATCCC-CGGATAGGAACTA---TCAAAGTAATTCTTAT-ATTCAATAATTTTATTATATTATTTCATATTTCAATTAAAGTTTTTG-TTTTTTTGGCTGGATTAATCTTA-CGATTACTTAATTAACATTACGTCCTAAGTCATTGGATGATTGTATCATTA-CTATTTCTTTATTTTGGTGTGAGGAACTTATCATGAATCCACTGGTTTCT-CTGCTTCGGTTATTGCTGCTGGGTTGGCTGTTGGGCTTGCTTCTATTG-ACCTGGA-TCGGTCAAG-TACAGCTGCGGGTCAAGCTGTCGAAGGTATCGCGAGACAACCTGAGGCAGAAGGAAAA-TACGAGGTACTTTATTGCTTAGTTTGGCTTTTATGGAAGCTTTAACAATTTATGGCCTGGTTGTAGCAT-ATCGCTTTTATTTGCGA-TCCTTTTGTTTAAGCC-AGAAATCACAAAATTCTGGATTTTTTTTGTA-TTTTTTTAATTCTATTAAGATTTAACTC-TACA-TTATTCATTGAGACAACAATCCTTGG-AAGGACTATTTTGAGGATGGG-AATTAGCACATCG-TTCGCTTTCTTC-TTCCCCTTATTCTTTTA-TTTAATAGAAACTTTTTTT-AAGGAGTGTTGC-AAAAAAGTAGGTTTAGGTTTTT-GAACTTGACATAAAACTTGGTCTCAAATTCTAGCTTAATTCT-ATAAGTCTCATTATTATTATTGAAAATTAAAAATTTTGGAAAATACGTTTGTAAATAGAATAGGTTTTTGATTCTGTTTACAAATATCCAA-GAGGTAAATTAAATTATTAAATTCAAATTTCTTGTTATTTTCAATAAAA-GAATAAAAAAAAA-GGACAGAGTTCCTTTTTTATCGTTTAGCTAGAAGAG-AGATTATATGAAAAATTTAACCG-TTCTTTCCGTTTCTTGG-TCCCTGGCCATCCGCCGGGAGTTTCGGATTTAATACCGATATTTTAGCAACAA-TCCAATAACTCTAAGTGTAGTTTTCGGTGT-TTGATCTTTTTTG-AAAGGGAGTGT                                                                                                                                                                                                                                                                                                                                                                                                                                                                                                                                                                                                                                                                                                                                           TAAATGATTTATTAGATAACCGAAAGCAGAGGATATTAAATACTATTCGAAATTCAGAAGAACTGCGT-AAGGAGC-ATTCAACA-TTAGAAAATGCCCGG-CGCGCTTGCGTAACGTAGAAACGTAAGCGGATAAGTTTCGCGTGAATGGATACTCTGACATCGAACG-GAAAAATTGAATTTGATTAATTCA-CTTATAAACCTTTGAAATAAG-AGAAAATTAGGAAAATGAAACCATTCTTTTTGAGCAACAAAGAACAATTAATCAAGTCCGCGAACGGGTTTTCCACCAAGCTTTACAAGGAGCGATAGGAACCCTAAATAGTTGTTTGAGTAATGAGTTAC-TTTACGTACTAT-AATGCAA-TATTGGGAT-TTTG-TACGATGAAAGGAATAACTGATTAATTATTTCCTTACGATTATTATAGGCATTTTTTTTTTTTCTTCCAACAAA-GAATCAGG-CA-TACTCATGGTAACCATTAGAGCCGACGAA-TTA-TAATATTATCCGTGAACGTATTGAGCAATATAATAGAGA-GTAACGATTGTAAATACCGGTACCGTACTTCAAGTGGGCGATGGCATCGCTCGTATTTATGGTCTTGATGAGATAATGGCAGGTGAATTAGTAGATTTTGAGGAGGGTACTATAGGTATTGCCCTTAATTTAGAATCCAATAA--TTGGTGTTGTATTAT-GGGTGACGGTTTGATGATC-AAGACGGAAGTTCGATCAAAGCTACGGGAACAATTGCTCAGATAC-GGTGAGTGAGGCTTATTTGGGGCGTGTTATAAACGCCTTGGCTAACCCTATTGATGGTCGAGGTAAGATTTCCGCTTCTGAATCTCGGTTAATTGAATCTCCTGCCC-AAGTATTAATTCGAGACGTTCTGTATATGAGCCTCTTCAAAC-GGACTT-TT-CTATTGATTCCATGATCCCTATAGGACGCGGCCAGCGAGAATTAATTATTGGTGACAGACAGACTGGTACAACAGCAGTAGCCACAGATACAATTCTCA-TCAACAAGGCCAAAATGTAATATGTGTTTATGTAGCTATTGGTCAAAAAGCTTCTTCCGTGGCTCAGGTAGTGACCAGTTTACAG-AACGAGGGGCAATG-AATCCACTATTGTG-TAGCTGAAACGGCCGATTCCCCAGCTACGT-ACAATACCTCGCGCCTTATAC--GAGCAGCCTTGGCTGAATATTTTATGTACCGTGAACAACCCACTTTAATAAGTTAGGATGATCTTTC--AACAAGCACAAGCTTATCGACAAATGTCTCTTCTATTA-G-AGACCGCCGG-TCGTGAAGCT-ATCCAGGAGATGTTTTTTATTTACATTCAAGTCCTTTAGAAAGAGCCGCTAAATTAAGCTCTCAATTAG-TGAAGGGAGTATGACTGCCTTACCAATCGTCGAGCCCCAGTCCCAAGATTTTTCAGCTTATATTCCTACTAATGTAATTTCCATTACAGATGG-CAAATATTCTTATCCGCCGATCTTTT-AATTCTGGAAGCAGACCTGCTATTAATGTAGGGATTTC-GTCGCGAGAGTAGGATCCGCCGCTCAAAT-AAAGCTATGAAACAGGTAGCTGGAAAATTAAAATTGGAATTGGCTCAATTCGCTGA-TTAGAAGCCTTTTCGCAATTTTCTTCTGATCTCGATAAAGCTACTCAGCATCAATTGGCAAGAGGTAAACGATTGCGTGAGTTACTGAA-CAATCCCAATCAGCCCCCCTCACAGTGGAAGA-CAGATAATGACCATTTATACCGGAACAAATGGTTATCTGGATGGATTAGAAATTG-ACAAGTAAGAAAATTTCTCGTTCAAT-ACGCACTTACTTAAAAACGAATAAACCTCCGTTTCAAGAA-TCATA-CCTCTACCAAGACATTAACCGCTGAAGCAGAAAGCTTTTTGAAAGAAGGTATTCAAGAGCAACGAGAACGTTTCCTACTTCAGGA-AAAGTATAACCAACGAAACGGATTATTCTTAATTTTTGATTCTTTAGTCAATTTTACTCTT-AATTTTAATTAAATTTTTAAGAAATTCT-GAAATAGAAGTCTATAAGTCAAGTATATATAATAGCAAG--GTATCTA-CTAATA-CTGTTTA-TAT-AAATCTTAAAGCATTCAGAATTTCTTTCTTATTCTATTTATTTCTTATCTTTTTTCGAAATAGATATTATATATAATATATATAAATGGAAATAATAGATAAATATCAATATAGAT-TATTTATATTGCGTTCAATAGGATTT-AACCTATACCAAA-GTTTAGAAGACCTATGTCCTATC-ATTAGACAATGGACTCTTTTCGCTTTTTTTTACTTTCCTATTGTTAAAAATAAAAAAAAAAAAAAAAAAAAAAAAGTACTCTGCGT-GATACCACTGCTTACACGCGATCTAGTGT-
SRR17520069.8151346	    ACACTAGATCGCGTGTGCAATGAAGTCGCA--TTTGGG)G-TCCAC-ACCGAAAAA-GACTTCATAAGTTTAGGG-CTTGAGAACT-AACAAAAGACAGAGGGAT-CAACCGTCTTCCGAAAAGTGATGCAGCTGTGTTGAAGCGACAATTATCTCGCTTGGAAACATATCTAGGCGGGATTAAATATATGACGG-ATTGCCTGATATTGTAATCATCCTC-ATCAGCACGAAGAATAGACGGCTCTTAGAGAATGTATCACTTTGGGAATTCCAAC-ATTTCTTTAATCGATACAAAGTGTA-TCCCGATCTGCCGCATATTTCTATTCC-GCAA-TGATAACGCTATAGCTTCAATTCGTTTCATTCTTAACAAATTAGTATTCGCA-TTTGTGAGGGCCGTTCTAGC-ATATACAAA-TTCTCGATTAATAA--AGATAA-TAAATCAATTTTTTTTTTAGGGAGGGGCTCCCTGTATTTCGATTTCAAAA-TCGGTTACTACTCCTGAATTGTCGAAA-GAAAAAGAGAGAAAACACTGGGGATATTGTGTGATTTGTTTAGTTGGGATCCAAAACTAAAATATAAAATTTA-GTAAATAAGTAAAAAAAAAGGGGGG-TCTTGAATCAAAAT--TTTAAAGTTCTTA---CTGTCAGAGGGCA-TATTA-TTTTTTATCATGTTCCATCAACACACTAATAAA-GAATG--TATATGAGATATCTGGTGTAGAA-TAGGC-AACCTTTCTATTGGCAAAT-GGGGTTTTCCAGGTCC-TGCCCAA-TTCTTATTACTTCTTGGGTTGTA-TTGCTATCTTATTAGGTTCC-CAGTTCTAGCGATTAGCA-TCCACAAACAATTCCAACTG-CGGC-AAAATTTCTTT-AATTGGTCCTTG--TTCCTTCGAGACGTGAGTAAAACC-AGATTGGAGAAGAATATGGTCC-TGGGTTCCCTTTATTGGAACCCTGTTTTTATTTATTTTTGTTTCTAACTGGTCATGAGCCCGGTTACCGTGGAAAATTATCCA-TTACCTCAAGGGGAGTT-GCAGCACAAACGAATGATATAAATACGACGGTTGCTTTAGCTTTACTCACATCAGTAGCCTATTTTTATGCGGG-CTTA-CAAA---GGAT-AGGGTATTTCAGTAAATACCTTCA-CCAACCCCCATTCTTTGACCC-TTAACATCTTAGAAGATTTTACAAACCCCCTATCACTTAGTTTTCGACTTTTCG--AATATATTAGCCGATGAATTAGTCGTTGTT---CTTGTTTCTT-AGTACCTTTAGTGGTTCCTATACCTGTTATGTTCCTTGGATTATTTACAAGCGGGATTCAAGCTCTCATTTTTGCCACTTTAGCTGCGGCTTATATAGGTGAGTCTATGGAAGGTCATCATTA-TG-TTTTTTTTTGAATATTCTTTTTTAG-TTAGCCCTCATAAT-ATCGAATAGTTGGTTTACATTATGTAAGAAACACTTGTATCTGTGATATTTGATCTTGCCTAGGTATATATGAGTTAAAGATCTATATAATCTGAATCTGCTCTA-TATTTTTGTGAATTTCTATTTAGATTTAGATAGG-ATTCGATTAGAA-TTCTTCCTTTTTATCTG-GAATTGGCTTAAAAAATGATAAAAAAAGAACGA-GAATTCAAAGAATGGTTCATAAAAAAAATG-CATAAAAGGTTCGTATATATATTATGGATTTTTAAAA-TCCCG-GGATAGGAACTA-T-TCAAAGTAATTCTTATGATTCAATAATTTTATTATATTATTTCATATT-CAATTACAGTTTT-GGTTTTTTTGGCTGTATTAA-CTTAGCGATTACTATATTAGAATTACGTCCTAA-TCATTGGATGATTGTATCATTAACTATTTCTTTATTTTGGTGTGAGGAACTTATCATGAATCCACTGGTTTCTGCTGCT-CGGTTATTGCT-CTGGGTTGGCTGT-GGGCTTGCTTCTATTG-ACCTGGAGTCGGTCAAGGTACAGCTGCGGGTCAAGCTGTCGAAG-TATCGCGAGACAACCTGAGGCCGA-GGAA---TACGAG-TACTT-ATTGCTTAGTTTGGCTTTTATGGAAGCTTTACCAATTTTTGGCCTGGTTGTA-CATTAGCGCTTTTATTTGCGAATCCTTTTGTTTAAGCCCAGAA-TCACAAAATTCTGGATTTTTTTTGTAGTTTTTTTAATTCTATTAAGATTTA-CTCCTACAATTATTCATTGAGACAACAATCCTTGGGAAGGACTAATTTGAGTATGGGGAATTAGCACATCGATTCGCTTTCTTCCTTCCC-TTATTCTTT-AGTTTAATAGAAACTTTTTTTTAAGGAGT-TTGCGAAAAAAGTAGGTTTAGGTTTTTTGAACTTGACATAAAACTTGGTCTCAAATTCTAGCTTAATTCTAATAAGTCTCATTATTATTATTGAAAATTAAACATTTTGGAAAATACGTTTGTTAATAGAATAGGTTTTTGATTCTGTTTACAAATA-CCAA-TAGGTAAATTAAATTAT-AAATTCAAATTTCTTTTTATTT-CAATAAAA-GAATAAAAAAAAAAGGACAGAGTTCCTTTTT-ATAGTTTAGCTAGAAGAGGAGATTATATGAAA--TTTAACCGAGTCTTTCGTTTACTTGGG-CACTGGCCATCCGCCGGGAGTTTCGGATTTAATACCGATATTTTAGCAACAAAACCAATAAATCTCATTGTAGTTTTCGGTGTATTGATCTTTTTTGGAAAGGGAGTG-                                                                                                                                                                                                                                                                                                                                                                                                                                                                                                                                                                                                                                                                                                                                           TAAATGATTTATTAGATACCCGAAAGCAGAGGATATTAAATACTATTCGAAATTCAGAAGAAC-CCGTGAAGGAGCTTATCAACAATTAGAAAATGCCCGGGCGCGCTTGCGTA-CGTAGAAACGGAAGCGGATAAGTTTCGCGTTAATGGATACTCTGAAATCGAACGAGAAAA-TTGAATTTGATTA-TTCA-CTTATAAA-CTTTGAAACAATTAGAAAATTACAAAAATGAAACCATTCGTTTTGAGCAACAAAGAACAATTAATCAAGTCCGCGAACGGGTTTTCCAACAAGCTTTACAAGTAGCTATAG-AACCCTAAATAGTTGTTTGAGTAATGAGTTACCTTTACGTACTATTAATGCAAATAT-GGGATGTTTGGTACGATGACAGAAATAACTG-TTAATTATTTCCTTACGATTATTATAG-CATTATTTTTTTTTCTTCCAACAAAAGAATCAGGACAATACTCATGGTAACCATTAGAGCCGACGAAATTA-TA-TACTATCCGTGAACGTATTTATCAATATCATAGAGAAGTAAC-ATTGTAAATAC--GTACCGTACTTCAAGGGGGCGATGGCATCGCTCGTATTTATGGTCTTGCTGAAGTAATGGCAGGTGA-TTAGTAGAATTTGAGGAGGGTACTATAGGTATTGCCCTTATTTTAGCATCCAATA-TGTTGGTGTTGTATTA-TGGGTGACGGTTTGATGATCCAAGAAGGAAGTTCAGTCAACGCTACGGGAAAA-TTGCTCAGATACCGGTGAGTGAGGCTTATTTGGG-CGTGTTA--AACGCCTTGGCTAACCCTATTGATGGTCGAGGTAAGATTTCCGCTTCTGAATCTCGGTTAATTGAATCTCCTGCCCCAGGTCTTATTTCGAGACGTT-TGTATATGAGCCTCTTCAA-CAGGACTTATTGCTATTGATTCC-TGATTCCTAT-GGACGCGGCCAGCG-GAATTAATTATTGGTGACAGACAGACTG-TAAAACAGCAGTAGCCACAGATACAATTCTCAATCAACAAGGCCAAAATGTAATATGTGTTTATGTAGCTATTGGTCAAAA-GCTTCTTCCGTGGCTCAGGTAGTGACCATTTTACAGGAACGAGGGGCAATGGAATACACTATTGTGGTAGCTGAAACGGCCGATTCCCCAGCTACGTTACAATAC-TC-CGCCTTATAC-GGAGCAGCCTTG-CTGAATATTTTATGTACCGTGAACAACACACTTTAATAATTTATGAT-ATCTTTCCAAACAAGCACAAGCTTATCGACAAATGTCTCTTCTATTACGAAGAC-GCCGG-TCGTGAAGCTTATCCAGGAGATGTTTTT-ATTTACAT-CACGTCTTTTAGAA-GAGCCTC--AATTAAGCTCTCAATTAGGTGAAGGGAGTATGACTGCCTTACCAATCGTCGAGACCCAGTC-GGAGATGTTTCAGCTTATATTCCTACTAATGTAATTTCCATTACAGATGGACAAATATTCTTATCCGCCGATCTTTT-AATGCTGGAATCAGACCTGCTATTAATGTAGGTATTTCTGTCTCGAGAGTAGGATCCGCCGCTCAAATTAAAGCTATGAAACAGGTAGCTGGAAAATTAAAATTGGAATTGGCTCAATTCGCTGAATTAGAGGCCTTTTCCCACTTTTCTTCTGATCTCGATAAAGCTACTCAGAATCAATTGGCCAGAGGTCAACGATTGCGTGAGTTACTGAAACAATCCCAATCAGCCCCC-TCACAGTGGAAGAACAGATAATGACCATTTATACCGGAACAAATGGTTATCTGGATGGATTGGAAATTGGACAATTAAGAAAATTTCTCGTTCAATTACGCACTTACT-AAAA-CGA-TAAACCTCAGTTTCAAGAAATCATAGCCTCTACCAAGACAT-AACCGCT--AGCATAA-GCTTTTTGAAAGAAGGTATTCAAGAGCAACTAGAACGTTTCCTACTTCAGGAGAAAGTATAAAAAACGAAACGC-TTATTCTTAATTTTTGATTCTTTAGTCAATTTTACTCTTTAATTTTAATTAATTTTTTAAGAAATTCTAGAAATAGAAGTCTATAAGTCAAGT-TATATAATAGAAAGAAGTATCTAACTA-TATCTGTTTAATATTAAATCTTAAAGCATTCA-AATTTCTTTCTTATTCTATTTTATTCTTATCTTTTGTCGAA-TAGATATTATATATAAGTTATAGAAATGGAAATA-TAG-TAAATATCA-TAGAGATATATTTATATGGCGTCCAATAGGATTTGAAC-TATACCAAAGGTTTAGAAAACCTATTTCCTATCCATTAGACAATGGACGCTTTTCGCTTTTTTTTACTTTCCTATTGTTAAAAAAAAAAAAAAAAAAAAAAAAAAA   GTACTCTGCGTTGATACCAC-GCTTACACGCGATCTAGTGTA
SRR17520069.8151330	    ACACTAGATCGCGTGTTCAATGAAGTCGCAGGGTTGGG)G-TCCACTACCGAAAAAAGACTTCATAAGTTTAAGGACTTGATAACTTAACAAAAGA-AAAGGGATTCAACCGTCTTCCGAAACGGGATGCAGCTGTGTTGA-GAGACAATAATCTCGCGTGGGAACATATCTAGAAGGGATTTAATATATGACGGGATTGCCTGATATTGTAATCATCCTCGATCAGCAAGAAGAAGCTACGGCTCTTAGAGAATGTATCACTTTGGGA-TTCCAACCATT-CTT-AATCGATACAAAT-GTAATCCCGATCTCGCGGATATTTCTATTCCCGCAAA-GATGACGCTATATCTTCAATTCGATTCATTCTTAACAAATTAGTATTCGCAATTTGTGAGGGCCGTTCTAGCTATATACAAAATTCTTGATTAATA-TA-GATAA-TAAATCAATTTTTTTTT-AGGGAGGGGCTCCCTGTATTTCGATTTCAAAAATCGGTTACTACTCCTGAATTGTAGAAA-GAAAAAGAGCGAAAAAACTGGG-AT-TTGTGTGATTTGTTTAGTTGGGATCCAAAACTAAAATA--AAATTTAAGTAA-TAAG-AAAAAAAAAGGGGGGTCCTTGAATCAAAATAATTTAAA-TTCTTA-TTCTGTCAGAGGGCAATATTAATGTTTTATCATGTTC--TCAACACACTAATAAAAGAAGGGTTATATGAGATATCTGGTGTAGAAGTAGTCCAACATTTCTATTGGCAAATAGGGGGTTTCCAGGTCCATGCC-AAGTTCTTATTACTTCTTGGGTTGTAATTGCTAT-TTATTAGGTTCCGCA-TTCTAGCGATTCGCA-TCCACAAACAATTCCAACTGAAGGCCAAAATTTCTTTGAATTTGTCCTTGAATTCATTCGAGACGTGAGTAAAACC-AGAT-GGAGAAGA-TATGGTCCATGGTTTCCCTTTATTGGAACCCTGTTTTTATTTATTTTTGTTTCTAACTGGTCATGAGCCCTTTTACCGTGGAAAATTATCCAGTTACCTCAAGGGGAATTAGCAGC-CCACCGAATGATATAAATACGACGGTTGCTTTAGCTTTACTCACATCAGTAGCCTATTTTTATTCGGGGCTTAGGCAAAAAGGATT-GTGTATTTCAGTAAATACATTCAACCAACCC-AATTCTTTTACCCATTAACATCTTAGAAGATTTTACAAA-CCCCTATCACTTAGTTTTCGACTTTTCGGAAATATAGTAGCCGATGAATTAGTCGTTGTTTTTCTTGTTTCTTTAGTAC--TTAGTGGTTCCTATACCTGTTATGTTCCTTGGAT-ATTTACAAGCGGGATTCAAGCTCTCATTTT-GCCACTT-AGCTGCGGCTTATATAGGTGCGTCGATGGAAGGTCATCATTAATGGTTTTTTTTTTAATATTCTTTTTTAGGT-AGCCCA-GTAATTATAGAATAGTTGGTTTACAT-ATGTAAGAAACACTGGTATATGT---ATTTGATATTGCCTAGGTATATAAGAGTTAA-GATCTATATAATCTGAATCTGCTCTACTATTTTTGTGAATTTCTATT-AACTTTAGATAGGGATTCGAT-AGACGTTCTTCCTTTTTATCTGTGAATTGGCTGAAAAA-TGATAAAAAAAGAACGAAGAATTCAAAGAATGGTTCATAAAAAA--TGGCATAACAAAGTCGTATATATATTATGGATTTTTAAAAATCCCGCGGATAGGAACTAC-ATCAAAGTCATTCTTATGATTCAATAATTTTATTCTATTATTTCA-ATTTCAATTAAAGTTTTTGGTTTTTTTGGCTGGATTAATCTTAGCGATTACTTAATTAGAATTA-GTCCTAAGTC-TTG-ATGATTGTC-C-TTAACTATTTCTTTATTTTG-TGTGAGGAACTTATCATGAATCCCCTGGTTTCTGCTGCTTCG-TTATTGCTGCTGTGTTGGCTGTTGGGCTTGCTTCTAT-GGACCTGGAGTCGGTCA-GGTACAG-TGCGGGTCACGCTGTCGAAGGTATCGCGAGACAACCTGAGGCAGAAAGAAATATACGAGGTACTT-ATTGCTTATTTTGGCTTTTATGGAAGCTTTAACAATTTATGGCCTGGTTGTAGCATTAGCGCTTT-ATTTGCGAATCCTTTTGTTTAAGCCCAGAAATC-CAAAATTCTGGATTTTTTTTGTAGTTTTTTTAATTCTATTAATATT--ACTCCTACAAT-ATTCATTGAGACAACAATCCTTGG-AAGGACTAATTTGAGGATGGGGCATTAGCACATCGATTCGCTTTCTTC-TTCCCCTTATTCTTTTAGTTTTATAGAAACTTTTTTTTAAGG-GTGTTGCGAAAAAAGTAGGTTTAGGTTTTGTGAACTTGACATAAAACTTGGTCTCAAATTCTAGCTTACTTCTAATAAGTCTCATTATTAGT-TTGAAAATTAAAAATTTTGGAAAATAC-TTTGTAAATAGAATCGGTTTTTGATTCTGTTTACAAATATCCAAATAGGTAAATTACATTATTAAATTCAAATTTCTTTTTATTTTCAATAAAAAGAAGAAAAAAAAA--GACAGAGTTCCTTTTTTATAGTTTAGCTATAAGAGGAGATTATATGAAACATTTAACCGATTCTTTCGTTTTCTTGG-TCACTGGCCATCCGCCGGGAGTTTCGGATT-AATACCGATATTTTAGCACCAAATCTACTAAATCTA-GTGTAGTTTTCGGTGTATTGATCTTTTTTGGAAAGGGAGTGT                                                                                                                                                                                                                                                                                                                                                                                                                                                                                                                                                                                                                                                                                                                                           TAAATGATTTATGAGATAACCGAAAGCAGAGGATATTAAATACTATTCGAAATTCAGAAGAACTGCGTGAAGGAGCTATTCA-CA-TTAGAAAATGCCCGGGCGCTCTTGCGTAACGTAGAAACGGAAGCGTATAAGTTTCGCGTGAATGGATAC-CTGAAATCGAACGAGAAAAATTGAATTTGATTAATTCAACTTATAAAACTT-GACCCA-TTAGAAAATTACAAAAATGAAACCATTCTTTT-GAGCAACACAGAACAATTAATCAAGTCCGCGAACGGGTTTTCCAACAAGCTTTACAAG-A-CTATAGGAACCCTAAATAGTTGTTTTAGTAATGAGTTACATTTACGTACTAT-AAT-CAAAT-TTGGGATGTTTGGTACG-T-AAAGAAATAACTGATTAATTATTTCCTTACG-TTATTATAGGCATTATTTTTTTTTCTTC-AACAAA-GAATCAGGA-AATACTCATTGTAACCATT-GAGCCGACGAA-TTAGTATAATTATCCGTGAACGT-TTGAGCAATATAATAGAGAAGTAACGATTGTAAAT-CC--TACCGTACTTCAAGTGGGCGATGGCATCGCTCGTATTTATGGTCTTGATGAAGTAATGGCAGGTGAATTAGTAGAATTTGAGG-GGGTACTATATGTATTGCCCTTAATTTAGAATCCATAATGTTGGTGTTGTATTTGGGTGACGGTTTTGATGATTCCAAGGAAGGAAGTTCAGTCAAAGCGACGGGAAAACTTGCTCAGATACCGGTGAGTGAGGCTTATTTGGGGCGTGTTATAAACGCCTTGGCTAACCCTATTGATGGTTGAGGTAAGATTTCCGCTTCTGAATCTCGGTTAATTGAATCTCCTGCCCCATGTATTATTTCGAGACGTTCTGTATATGAGCCTCTTCAAACAGGACTTATTGCTATTGATTCCATGATCCCTATAGGACGCGGCCAGCGAGA-TTAATTATTGGTGAC-GACAGACTGGTAAAACAGCAGTAGCCACAGATACAATTCTCACTCAACA-GGCCAAAATGTAATATGTTTTTATGTAGCTATTGGTCAAAA-GCTTCTTCCGTGGCTCAGGTAGTGACCATTTTACCGCA-CGATGGGCAATGGAATACACTAT-GTGTAGCTTGAAACGGCCGAGTCCC-AGCTACGTTACAATACCTCGCGCCTTATACAGGAGCA-CCTTGGCTGAATATTTTATGTACCGTGAACAACACACTTTAATAATTTATGATGATCTGTCCAA-CAAGCACAAGCTTATCGACAAATGTCGCTTCTATTACGAAGACCGCCGGGTCGTGA-G-TTATCCAGGAGATGTTTTTTATTTACATTCACGTCTTTTAGAAAGAGCCGCTAAATTAAGCTCTCAATT-TGTGAAGGGAGTATGA-TGCCTTACCAATCGTCGAGACCCA-TCAGGAGATGTTTCAGCTGTTATTCCTACTAAT-TAATTTCCATTACAGATGGACAAATATTCTTATCCGCCGATCTTTTTAATGCTGGAATCATACCTGCT-TTA-TGTAGGGATT-CTGTCTCGAGAGTAGGATCCGCCGCTCAA-TTAA-GCTATGAAACAGGTAGCTGGAAAATTAAAATTGGAATTGGCTCAATTCGCTGAATTAGAAGCCTTT-CCCAATTTTCTTGTGAGCTCGATAAAGC--CTCAGAATCAATTGGCAAGAGGTCA-CGATTGCGTGAGTTACTGAAACAATCCCAATCAGCCCCCCTCACAGTGGAAGAACAGATA-TGACCATTTATACCGGAACAAATGGTTATCTGGATGGATTAGAAATTGGACAAGTAAAAAAATTTCTCGTTCAAATACGCACTTACTTAAAAACGAATAAACCTCAGTTTCA-GAA-TCATAGCCTCTACCAAGACATTAACCGCTGAAGCAGAAAGCTTTTTGAAAGAAGGTATTCAAGAGCAACTAGAACGTT-CCTACTTCAGGAGAAAGTATAAAAA-CGAA-CGGATTATTCTTAATTTTTGATTCTTTAGTCAATTTTACTCTTTAATTTTAATTAATTTTTTAAGAAATTCTAGAAATAGAAGTCTATAATTCAAGTATATATACTAGAAAGAAGTATCTAACTAATATCC-TTT--TATTAAATCT-AAAGCATTCAGAATTTCTTTCTTATTCTATT-AGTTCT-ATCTTTTTTCGAA-TAGATATTATATCTAATAT-TAGAAATGGAAATAATAGATAAATATCAATATAGATATATTTATATTGCGTCCAATAG-ATTTGAAGGTTTACCCAAG-TTTAGAAGACCTATGTCCTATCCATTAGACAATGGACGCTTTTCGCTTTTTTTTACTTTCC-ATTGTTAAAACAAAAAAAAAAAAAAAAAAAA     GTACTCTGC-TT-ATCCCACTGCTTACACGCGATCTAGTTT-

>#rpoB/rpoC1/rpoC2/rps2*(23190-15487)
NC_000932           	acactagatcgcgtgtgcaatgaagtcgcagggttggg)AACTACGATCTTTGGCTCTGGAACTGAATCATTTCCTTGTATCTGAGAAGAATTTCCAGATTAATAGGAAGGAAGTTTAATCGGAATGAATCACAAAATTTCTTATATGATCGATCGGTATAAACATCAACAACTCCGAATTGGCTTAGTTTCTCCTCAGCAAATAAGTGCTTGGGCCACTAAAATAATACCTAATGGAGAGATAGTTGGAGAGGTGACAAAACCCTATACTTTTCATTACAAAACCAATAAACCGGAAAAAGATGGATTATTTTGTGAAAGGATTTTTGGACCTATAAAGAGTGGAATTTGCGCTTGTGGAAATTATCGAGTGATCGGAGATGAAAAAGAAGACCCAAAGTTTTGTGAACAATGTGGAGTTGAATTTGTTGATTCTCGGATACGAAGATATCAAATGGGATACATAAAACTGACATGTCCTGTAACTCATGTATGGTATTTGAAACGTCTTCCTAGTTATATTGCGAATCTTTTAGATAAACCTCTTAAAGAATTAGAAGGCCTAGTATACTGCGATGTGTGATTTGATCGAAATTTTTCTTTTACAGATTAAGAATGATAAACTCTCATCCCCTTCAATCAATTTGGGATGCCCTCGATCTGACATGTCTCTTGAAAAGAGTAACATGAAGCTCAGAATTGTGGGTGTATTCAATACTCCCAAATAAAAAAAAAGGCGATTGGTCTATGGTCGATTCAGAAATTCAAATTGATAGGCGTACCTCGTGAAAAGAAGACCTTGTTTTGTCGAATTACGCATTCCCTTATCTTTCTAAAAGAAAATAAATTTGGTTTTTTATAGTTTTATATTATTTTATTTTTATATAAAGTAAACAAATATGTCATGGTTGCAGAAGTCTATACATCGCATATAAGCTTTAAGAATATTGTGGCATAACCATCGAGGTGACGCAGGACCTAAAAGATCGAATGGAACAATACATAGACAAATAAATCCCGTATGAATTTTAAGGCATTCCTTTCACTTAAGGTAAAGAGTATTCCGGCATTCGAAGGGAAGTAGACTACTCAAGAATTTGACATTTTTTTCTGTCGTAATTTTTAATTCACTAAAGAATTTAAATAGAAATCAAAGAAGAATTAATTGAATCAATGAAATGTTGGTTGGTTTGCACTGAGAACTTGAGTAAGGCGTAGATTCTTTTTGGGTTTTTCACTTTATTTTATAAAATGAAATTTGAAAGCGAGACCCCTTTCTTTATTTGGTATAACTACTTGAGCCGGATGAGAGGAAACTTTCATGTCCGGTTTTGAGGGGGGAGATCTTATAGTGGACCCTATCCCAATTTTTCTTTTGCTAGGCCCATAACTAAAAAACCTACTTTCTTACGATTACGAGGTTCATTTGAATATGAAATTCAATCCTGGAAATACAGCATCCCACTTTTTTTTACTACTCAAGGTTTCGATATATTTCGAAATCGAGAAATTTCTACTGGGGCGGGTGCTATCCGAGAACAATTAGCCGATTTAGATTTGCGAATTATTATAGAAAATTCGTTGGTAGAATGGAAACAATTAGGAGAAGAAGGGCCTACGGGGAATGAATGGGAAGATCGAAAAATTGTAAGAAGAAAAGATTTTTTAGTTAGACGTATGGAATTAGCTAAGCATTTTATTCGAACAAATATAGAACCCGAATGGATGGTTTTATGTCTCTTACCGGTTCTTCCTCCCGAGTTGAGACCCATCATTCAGATAGAAGGGGGTAAACTAATGAGTTCAGATATTAATGAACTCTATAGAAGAGTTATCTATCGGAACAATACTCTTACCGATCTATTAACAACAAGTAGATCTACACCGGGGGAATTAGTAATGTGTCAGGAAAAATTGGTACAAGAAGCCGTGGATACACTTCTTGATAATGGAATCCGTGGACAACCCATGAGGGATGGTCATAATAAGGTTTACAAGTCATTTTCAGATGTAATTGAAGGCAAAGAGGGAAGATTTCGCGAGACTCTGCTTGGGAAACGGGTCGATTATTCGGGGCGCTCGGTGATTGTCGTTGGACCTTCACTTTCATTACATCGCTGTGGATTGCCTCGCGAAATAGCAATAGAGCTCTTCCAGACATTTGTAATTCGTGGTTTAATTAGACAACACCTGGCTTCGAACATAGGAGTTGCTAAGAGTCAAATTCGTGAAAAAAAGCCGATTGTCTGGGAAATCCTTCAAGAAGTCATGCAGGGGCATCCCGTATTACTGAATAGAGCACCTACCCTACATAGATTAGGCATACAGTCATTCCAACCTATTTTAGTGGAAGGACGCACTATTTGTTTACATCCATTAGTTTGTAAGGGGTTCAATGCAGACTTTGATGGGGATCAAATGGCTGTTCATGTGCCTTTATCTTTAGAGGCTCAAGCAGAGGCTCGTTTACTTATGTTTTCTCATATGAATCTCTTATCTCCAGCTATTGGAGATCCCATTTCGGTACCGACTCAAGATATGCTTATTGGACTCTATGTATTAACGAGCGGCACTCGTCGAGGTATTTGTGCAAACAGATATAATCCATGTAATCGAAAAAACTATCAAAATGAAAGAATTTACGAAACAAACTATAAGTATACGAAAGAACCCTTTTTTTGCAATTCCTATGATGCAATTGGAGCTTATCGACAGAAAAAAATCAATTTAGATAGTCCTTTGTGGCTTCGGTGGCAATTAGATCAACGCGTTATTGCTTCAAGAGAAGTTCCTATCGAAGTTCACTATGAATCTTTTGGTAACTATCATGAGATTTATGCACACTATCTAATAGTAAGAAGTGTAAAAAAAGAAAATTTTTGTATATATATTCGAACCACAGTTGGTCATATTTCTTTTTATCGAGAAATCGAGGAAGCTATACAAGGTTTTTCTCAAGCCTGTTCATATGATACCTAATAATATGCTATTAAAAAAAAGGAATTCTAGGACACCCGTGTGAATTCGGACCTCTCCGATTCAAATCGGACCATAGTTCCTGACCTAAAATTCTACGCAAATCAAGATCGAGAAAAGGAAGTTTTGCAATCATTGACTCAAACTCATTGTCGAATCCCATTCAGCAGAATATGGAGGTACTTATGGCGGAACGGGCCAATCTGGTATTTCACAATAAAGTGATAGATGGAACTGCTATTAAACGACTTATTAGCCGATTAATAGATCACTTCGGGATGGCATATACATCACACATCCTAGATCAAGTAAAGACTCTGGGTTTCCAGCAAGCCACTGCTACATCCATTTCATTAGGAATTGATGATCTTTTAACGATACCTTCTAAGGGCTGGCTTGTCCAAGATGCTGAACAACAAAGTTGGATTTTGGAAAAACACCATCATTATGGGAATGTACATGCGGTAGAAAAATTACGCCAATCTATTGAGATATGGTATGCTACAAGTGAATATTTGCGACAAGAAATGAATCCTAATTTTAGGATGACGGACCCCTTCAATCCAGTCCATATGATGTCTTTTTCGGGAGCTAGGGGAAATGCATCTCAAGTACATCAATTAGTAGGTATGAGAGGATTAATGTCGGATCCCCAAGGACAAATGATTGATTTACCTATTCAAAGCAATTTACGCGAAGGACTGTCTTTAACAGAATATATTATTTCTTGCTATGGAGCCCGTAAAGGAGTTGTAGATACTGCTGTACGCACATCAGATGCTGGATATCTTACGCGTCGACTTGTTGAAGTAGTTCAACATATTGTTGTACGTAGAACAGATTGTGGCACTATCCGAGGGATTTCGGTGAGTCCTCGAAATAAAAATCGGATGATGTCAGAAAGAATTTTTATCCAAACATTAATTGGTCGTGTCTTAGCAGACGATATATATATAGGTTCCCGATGTGTCGCCTTTCGAAATCAAGATCTTGGGATTGGACTTGTCAATCGATTAATAACCTTTGGAACACAATCAATATCCATTCGAACTCCCTTTACTTGTCGGAGTACATCTTGGATCTGTCGATTATGTTATGGTCGGAGTCCCACTCATGGTGACCTCGTTGAATTGGGGGAAGCTGTAG                                      GTATTATCGCGGGTCAATCGATCGGCGAACCGGGGACTCAACTAACATTAAGAACTTTTCATACCGGCGGAGTATTTACAGGAGGTACTGCCGAACATGTACGAGCCCCTTATAATGGAAAAATCAAATTCAATGAGGATTTGGTTCATCCTACACGTACACGTCACGGGCATCCTGCCTTTCTATGTTATATAGACTTGTCTGTAATTATTGAGAGCGAAGATATTATACATAGCGTGACTATTCCACCAAAAAGTTTTCTTTTAGTTCAAAATGATCAATATGTGGAATCAGAACAAGTGATTGCTGAGATTCGCGAGGGAACATACACTTTTCATTTTAAAGAGAGGGTTAGAAAATATATTTATTCTGACTCAGAGGGCGAAATGCACTGGAGTACTGATGTGTCCCATGCACCCGAATTTACATATAGTAATGTCCACCTCTTACCAAAAACAAGTCATTTATGGATATTATCCGGAGGTTCATGTGGATCTAGTCTAATTCGTTTTTCGATCCATAAAGATCAAGATCAAATGAATATACCCTTTCTTTCCGCCGAAAGAAAATCTATTTCTAGCCTCTCAGTGAATAATGATCAAGTGAGCCAAAAATTTTTTAGTTCCGATTTTGCCGATCCAAAAAAATTAGGGATTTACGATTATTCAGAATTGAATGGAAACTTAGGTACTAGTCATTATAATTTAATATATTCTGCTATTTTTCATGAGAACTCGGATTTATTAGCAAAAAGACGAAGAAATAGATTTCTCATTCCATTCCAATCGATTCAAGAGCAAGAGAAAGAATTCATACCGCAGTCAGGTATCTCGGTTGAAATACCCATAAATGGTATTTTCCGTAGAAATAGTATTTTTGCTTTTTTTGATGATCCTAGATACCGAAGAAAGAGTTCCGGAATTCTTAAATATGGGACTCTAAAGGCGGATTCAATCATCCAAAAAGAGGATATGATTGAGTATCGAGGAGTCCAAAAAATTAAGACAAAATACGAAATGAAAGTAGATCGCTTTTTTTTCATTCCTGAGGAAGTGCATATTTTACCCGAATCCTCTGCCATAATGGTACAGAACTATAGTATCATTGGAGTGGATACACGACTCACTTTAAATATAAGAAGCCAAGTCGGCGGGTTGATCCGAGTAGAGAAAAAAAAAAAAAGGATTGAACTCAAAATATTTTCAGGGGATATCCATTTTCCGGACAAGACAGATAAAATATCCCGACACAGTGGCATCTTGATACCGCCAGGAAGAGGAAAAAAAAACTCGAAGGAATCCAAAAAATTTAAAAATTGGATTTATGTCCAACGGATTACACCAACCAAGAAAAAGTTTTTTGTTTTGGTGCGGCCCGTAGCCACCTATGAGATAGCGGACAGTATAAATTTGGCAACACTCTTCCCACAAGATCTCTTTCGGGAAAAGGATAATATTCAACTTCGAGTTTTCAACTATATCCTTTATGGAAATGGCAAACCAACTCGAGGAATTTCTGACACAAGTATTCAATTAGTTCGAACTTGTTTAGTCTTGAATTGGGACAAAAATTCTTCTCTCGAGGAGGTCCGTGCTTTCTTTGTTGAAGTAAGTACAAAGGGTTTGATTCAAGATTTCATAAGAATTGGCTTAGTGAAATCCCATATTTCATATATAAGAAAAAGGAATAATTCGCCAGATTCGGGATTGATCTCTGCAGATCACATGAATCCGTTTTATTCGATTTCGCCCAAGTCTGGCATTCTTCAACAATCACTTAGACAAAATCACGGAACTATTCGCATGTTCTTAAATCGAAATAAGGAGTCCCAATCTTTGTTAATTTTATCATCATCTAATTGTTTTAGAATGGGTCCATTTAATCATGTAAAACATCACAATGTGATAAACCAATCAATAAAAAAAAATACTCTAATTACAATTAAAAATTCGTCGGGCCCCTTAGGAACAGCTACCCCAATTTCAAATTTTTATTCGTTTTTGCCTTTACTAACTTATAATCAGATCTCTTTAATTAAATATTTTCAACTTGATAACTTAAAATATATTTTTCAAAAAATTAACTCTTATTTAATCGATGAAAACGGAATAATTTTAAATCTCGACCCATATAGTAACGTTGTTTTGAATCCATTCAAATTGAATTGGTATTTTCTTCATCAAAATTATCATCATAATTATTGTGAGGAAACGTCCACAATAATTAGTCTTGGACAATTTTTTTGTGAAAATGTATGTATAGCTAAAAAAGAACCGCACCTAAAATCGGGTCAAGTTTTAATTGTTCAAAGGGATTCCGCAGTAATAAGATCCGCTAAGCCCTATTTGGCTACTCCGGGAGCAAAAGTTCATGGGCATTACAGCGAAATTCTTTACGAAGGGGATACATTAGTTACATTTATATATGAAAAATCGAGATCCGGTGATATAACCCAAGGTCTTCCAAAAGTAGAACAAGTTTTAGAAGTCCGCTCGATTGATTCAATATCGTTGAACTTAGAAAAGCGGATTAAGGGTTGGAACAAGTGTATAACAAGAATTCTTGGAATTCCTTGGGGATTCTTGATTGGTGCTGAGTTAACTATAGTGCAAAGTCGTATTTCTTTGGTTAATAAGATTCAAAAGGTTTATCGATCCCAGGGGGTGCAGATTCATAATAGGCATATCGAAATTATTGTACGTCAAATAACATCAAAAGTTTTGGTTTCCGAAGAGGGAATGTCTAATGTTTTTTTACCTGGAGAACTTATTGGATTATTACGAGCAGAACGAACGGGGCGTGCTTTAGAAGAAGCAATCTGTTATCGAGCCGTTTTATTAGGAATAACTCGAGCATCTTTGAATACTCAAAGTTTTATATCCGAAGCAAGTTTTCAAGAAACTGCTCGAGTTTTAGCAAAAGCTGCTCTTCGGGGTCGTATCGATTGGTTGAAAGGCCTGAAAGAAAATGTTGTTCTAGGGGGGGTGATCCCCGCCGGGACCGGATTCAACAAAGGATTGGTGCATTGTTCACGGCAACATACCAACATTATTTTGGAAAAAAAAACAAAGAATTTAGCTTTATTCGAGGGAGATATGAGAGATATTTTATTCTACCACAGGGAATTTTGTGACTCTTCTATTTCCAAATCTGACTTTTCTAGGATTTAATGATTTCTAATAGCGGACTATTTAAAATTTTAGTTTTTGTTGTTTGCTGTAGTCATTTGCTTTCGTAATTTGTTAACACTAATAAAGATAATAATCAATACAAAATAATGGCTTGGTTCATGCATAAATGGCCATCCCCGGTACAAGAGAAGGTTCCATCGGAACAAAATTTTATTTTAGTTTGGGGTGCCCCCCTTTTTAAGTGTGAAAAGAAATGACAAAAAGATATTGGAACATCGATTTGGAAGAGATGATGAGAGCAGGAGTTCATTTTGGACATGGTACGAGGAAATGGAATCCTAGAATGGCACCTTATATTTCTGCAAAGCGTAAAGGTATTCATATTATAAATCTGACTAGAACTGCTCGTTTTTTATCAGAAGCTTGTGATTTAGTTTTTGATGCGGCAAGTAGGGGAAAACAATTCTTAATTGTTGGGACAAAAAATAAA
SRR17520069.10975804	ACACTAGATCGCGTGTGCAATGAAGTCGCAGGGTTGGG)AACTACGATCTTTGGCTCTGGAACTAGATCATTTCCTTGTATCTGAGAAGAATTTCCATATTAATAGGAAGGAAGTTTTATCG-AATGAATCACAAAATTTCTTATATGATCGATCGGTATAAACATCA-CA-CTCCGAATTGGCTTAGTTTCTCCTCAGCAAATAAGTGATTGGGCCACTAAAATAATACCTAATGGATAGATAGTTGGAGAGGTGACAAA-CCCTATACTTTTCATTACAAA-CCA-TAAACCGGAAAAAGATGGATTATTTTGTGAAAGGCTTTTTGTACCTATA-AGAGTGGAATTTGCGCTTGTGGAAATTATCGAGTGATCGGAGATGAAAA-GAAGACCCAAAGTTTTGTGAACAATGTGGAGTTGAATTTGTTGATTCTCGGATACTA-GATATCAAATGGGATACATAAAACGTACATGTCCTGTAACTC-TGTATGGTATTTGAAACGTCTTCCTAGTTATATTGCGAATCTTTTAGATAAACCTCTTAAAGAATTAGAAGGCCTAGTATACTGCGAT                                                                                                                                                                                                                                                                                                                                                                                                                                                                                                                                                                                                                                                                                                                                                                                                                       TTTTCTTTTGCTAGGCCCATAACTAAAAAACCTA-TTTCTTACGATTACGCGGTTTATTTGAATATGAA-TTCAATCCTGGAA-TACAGCAGCCCACTTTTTTTTACTACTCA-GGTTTCGATATATTTCGAAATCG-GAA-TTTCTACTGGGGCGGGTG-TATCCGAGAACAATTAGCCGATTTAGATTTGGCAATTATTCTAGAAAATTCGTTGGTAGA-TGGAAACAATTAGGAGAAGAAGGGCCTACTTGGAATGAATGGGAAGATCGAAAAATTGTAAGAAGTCAAGATTTTTTAGTTAGACGGATG-AATTAGCTAAGCATTTTATTCGAACAAATATAGAACCCGA-TGGATGGTTTTATGTCTCTAACCGGTTCTTCCTCCCGAGTTGAGACCCATCATTCAGATAGAAGGGGGTAACCTAATGAGTTCAGATATGAATGA-CTCTATAGAAGAGTTATCTATCGGAACAATA-TCTTACCGATCTATTA-CA-CAAGTAGATCTACACCGGGGGAATTATTAATGTGTCAGGAAAAATTGGT-CAAGAATCCGTGGAT-CACGTCTTGATAATGGAATCCGTGGACAACCCATGAGGG-TG-TC--AATAAGGTTT-CAA-TCATTTTCAGATGTAATTGAAGGCAAAGAGGGAAGATTTCGCGAGACTCTGCTTGGGAAACGGGTCGAT-ATTCGGGGCGCTCTGTGATTGTCGTTGGACCTTCACTTTCATTACATCGCTGTGGATTGCCTCGCGAAATAGCAATAGAGCTCTTCCAGACATTTGTAATTCGTG-TTTAATTAGACA-CACCTGGCTTCGAACATAGGAGTTGCTAA-AGTCAAATTCGTGAAAAAAATCCGATTGTCTGGGAAATCCTTCA-GAAGTCATGCAGGGGCATCCCGTATTACTGAATAGAGCACCTACCCTACATAGATT-GGCATACAGTCATTCCAACCTATTTTAGTG-AAGGACGCACTATTTGTTTACATCCATTAGTTTGTAAGGGGTTC--TGCAGACTT-GATGGTGATCAGATGGCTGTTCATGTGCCTTTATCTTTAGAGGCTCAAGCA-AGGCTCGTTTACT-ATGTTTTCTCATATTAATCTCTTATCTCCAGCTATTGGAGATCCC-TTTCGGTACCGACTCA-GATATGCTTATTGGACTCTATGTATTAACGAGCGGCACTCGTC-AGGT-TTTGTGCAAACAGATATAATCCATGTAATCGAAAAAACTATCAAAATGAAAGA-TTTACGAAACAAACTATAAGTATACGAAAGAACCCTTTTTTTGCAATTCCTATGATGCAATTGGAGCTTATCGACAGAAAAAAATCAATTTAGATAGTCCTTTGTGGCTTCG-TGGCAATTAATCAAACGCGTTATTGCTTCAAGATAAGTTCCTATCGAAGTTCACTATGAATCTTT-GGTAAC-ATCATGAGATTTATGCACACTATCTAATAGTAAGAAGTGTAAAAAAAGAAAATTTTTGTATATATATTCGAACCACAGTTGGTCATATTTCTTTTAATCGAGAAATGCAGGAAGCTATACAAGGTTTTTCTCAAGCCTGTTCA-ATGATACCTAATAATATGCTATTAAAAAAAAGGA-TTCTAGTACACCCGTGTGA-TTCGGACCTCTCCGATTCAAATCGGACCATAGTTCCTGACCTAAAATTCTACGCAAATCAAGATCGAGAAAAG-AAGTTTTGCAATCATTGACTCAAACTCATTGTCGACTCCCATTCGGCAGAATATGGAGGTACTTATG-CGGA-CGGTCCAATCTGGTATTTCACAATAA-GTGATAGATGGAACTGCTATTAAACGACTTATTAGGCGATTAATAGATCACTTCGGGATGGCATATAGCTCACCAGTCCTAGATCAAGTAAAGACTCTGGGTTTCCAGCAAGCCACTGCTACATCCATTTCATTAGGAAT-GATGATCTTTTAACGATACCTTCTAAGGGCTGGCTTGTCCAAGATGCTGACCA-CAAAGTTGGATTTTGGAAAA-CAC-ATCATTA-GGGAATGTTCATGCGGTAGAAAAATTACGCCAATCTAT-GAGATATGGTATGCTACA-GTGAATATTTGCGACA-GAAATGAATC-TAATTTTAGGATGACGGACCCCTTCAATCCATTCCATATG-TGTCTTTTTCGGGAGCTAGGGGAAATGCATCTCAAGTACATCAATTAGTAGGTATGAGAGGATTA-TGTCGGATCCCCAAGGACAAAT-ATTGATTTACCTATTCAAAGCAATTTACGCGACGGACTGTCTTTAACAGAATATAGTATTTCTTGCTATGGAGCCCGTAAAGGAGTTGTATATACTGCTGTACGCACATCAGATGCTGGATATCTTACGCGTCGACTTGTTGAAGTAGTTCAACATATTGTTGTACGTAGGACAGATTGTGGCCCTATCCGAGG-ATTTCGGTGAGTCCTCGAAATAAAAATCGGATGATTTCAGAAAGCATTTTTATTCAAAC-TTAATTGGTCGTGTCTTAGCAGA-TATAATTATA-AGGTTCCCGA-GTGTCGCCTTTCGAAATCAAGATCTTGGGATTGGACTTGTCAATCGATTAATAAC-TTTGGAACA-AATCAATATCCATTCGAACTCCCTTTACTTGTCGGAGTACATCTTGGATCTGTCGATTATGTTATGGTCAGAGTCCCACTCATGGTGACCTCGTTGAATTGGGGGAAGCTGTAATGGTACTTTTATATTGTAGTTTAGATTTTTGTGACTTTGTTTTATCGCTGGTCAATCGATCGGCGAATCGGGGACTCAACTA-CATTAATAACTTTTCATACCGGCGGAGTATTGACAGGAGGTACTGCCGAACA-GTACGAGCCC--TATAATGGAAAAATCAAATTCAATGAGGATTTGGTTCATCCTACACGTACACGTCACGGGCATCCTGCCTTTC-ATGTTATATA-ACTTGTCT-TAATTATTGAGAGCGAAGATATTATACATAGCGTGACTATTCCACCAAAA-GTTTTCTTTTAGTTCAAAATGATCAATATGTGGAATCAGAACAAGTGATTGC-TAGATTCGCGAGGGAACA-ACACTTTTCATTTTAAAGAGAGGGTGAGAAAATATAGTTATTCTGACTCAGAGGTCGAAGATCACTG-AGTACTGATGTGTCCCATGCACCCGA-TTTACATATAGTAATGTCCACCTCTTACCAAAAACA-GTCCGTTATGGATATAATCCGGAGGTTCATGTGGATCTAGTCTAATTCGTTTTTCGATCCATAAAGATCAAGATCAAATGAATATACCCTTTCTTTCCGCCGAAAGAGAATCTATTTCTAGCCTCTCAGTGA-TA-TGATCA-GTGATCCAAAAATTTTTT-GTTCCGATTTTGCCGATCCAAAAAAATTAGGGCTTTACGATTAT-CAGA-TTGAATGGAAACTTAGGTACTA-TCAT-ATAATTTAATATCTTCTGCTATTTTTCATGA-AACTCGGATT-ATTATCAAAAAGCCGAAGAAATAGATTTCTCATTCCATTCCAATCGATTCA-GAGCAAGATAACGAATTCATACCGCATTCAGGTATCTCGGTTGAA-TACCC-TAAATGGTATTTTCCGTAGAAATAGTATTTTTGCTTTTTTTGATGGTCCTAGATACCGAAGACAGAGTTCCGGAATTCTTAA-TATGGGACTCTAAAGGCGGATTCAATCATCCAAAAAAGAGATATGATTG-GTATCGAGGAGTCCAAAAAATTAAGACAAAATAC--AATGAAAGTAGATCGCTTTTTTTTCATTCCTGAGGAAGTGCATATTTTACCCGAATCCTCTGCCATAATGGTACAGAACTATAGTATCCTTGGAGTGGATACACGACTCACTTTAAATATAAGAAGCCAAGTCGGCGGGTTGATCCTAGTA-AGAAAAAAAAAAAAAGGATTGAACTCAAA-TATTTTCAGGGGATATCC-TTTTCCCGACAAGACAGATAAA-TATCCAGACACAGTT-CATCTTGATACCGCCAGGA-GAGGAAAAAAAAACTCGAAGGAATCCAAAAAATTTCAACATTGGATTTATGTCCA-CGGATTACCACAACCA-GAAAAAGTTTTTTGTTTTGGTGCGGCCCCGATCCCCCTATGAGATAGCGGACAGTATAAATTTGGCAACACTCTTCCC-CAAGATCTCTTTCGGGAAAAGGATA-TATTCAACTTCGAGTTTTCAACTATATCCCTTTATGGAATGCAAAACCAACTCGAGGAATTTCTGACACAAGTAT-CAATTAGTTCGAACTTGTTTAGTCTTGAATGGGTACAAAAATTCTTCTCTCGAGGAGGTCCGTGCTTTCTTTGTTGAAGTCAGTACAAAGGCTTTGATTCAAGCTTTCATAAGAATTGGCTTAGTGAAATCCCATATTTCATATATAAGAAAAAGGAATAATTCGCCAGATTCGGGATTATACTCTGCAGATCACATGAACTCGTTTTATTCGATTTCGCCCAAGTCTGGCATTCTTCAACAATCACTTAGACAAAATCACGGAACTAT-CGCATGTTCTTAAATCGAAATAAGGAGTCCCAATCTTTGTTAATTTTATCATCATCTAATTGTTTTAGAATGGAGGCATTTAATCATGTACAACATCACAATGT-ATAAACCAATCAATAAAAAAACATACTCTAATTACAATTAAAAATTCGTCGGGCCCCTTAGGAACATCTACCCCAATTTCAA--TTTTATTCGTTTTTGCCTTTACTAACTTATAATCAGATCTCTTTA-TTAA-TATTTTCAACTTGATAACTTAAA-TA-ATTTTTCAAAAA-TTAACTCTTATTTAATTGA-GAAAACGGAATAATTTTAAATCTCGACCCATA-AGTAAGTTGTTTTTGAATCCAGTCAAATTGAATTGGTATTTTCTTCATCAAAATTCTCATCATA-TT-TTGTGAGGAAACGTCCACAATAAT--GTCTTGGACAATTTTTTTGTGAAAATGTATGTATACCTAAACA-TAACCGCACCTAAAATCGGGTCAAGTTTTA-TTGTTCAAAGGGATTCCGCAGTAATAAGATCCGCTAAGCCCTATTTGGATACTCCGGGAGCAAA-GTTCATGGGCATTACAGCGAAATTCTTTACGAAGGGGATACATTAGTTACATTTAT-TAAGAA---TCGAGATCCGGTGATATAACCCCAG-TCTTCCAAAAGTAGAACAAGTTTTAGAAGTCCGCTCGATTGATTCAATAGCGTTTAACTT-GAACAGCGGATTAAGGGTTGGAACAAGTGTATAACA-GAATTCTTGGAATTCCTTGGGGCTTCTTGATTGGTGCT-AGTTAACTATAGTGCAAAGTCGTATTTCTTTGGTTAATAAGATTCAA--GGTTTATCGATCCCAGGGGGTGCAGATTCATAATAG-CATATCGAAATTATTGTACGTCAAATAACATCAAAAGTTTTGGTTTCCGAAGAGGGAATGTCTAATGTTTTTTTACCTGGGAAACTTATTGGATTATTACGAGCAGAACGA-CGGGGCGTGCTTTAGAAGAAGCAATCTGTTATCGAGCCGTTTTATTAGGAATAACTCGAGCAGCTTTGAATACTCAAAGTTTTATAGCCGA-GCA-GTTTTCAAGAAACTGCTCGAGTTTTAGCAAAA-CTTCTCTTCGGGGTCGTATCGATTGGTTGAAATGCCTGAAAGAAAATGTTGTTCTAGGGGGGGTGATCCCCGCCGGGACCGGATTCA-CAAAGGATTGGTGCATTGTTCACG-CAACATACCACCATTATTTTGGAAAAAAAA-CAAAGAATTTAGCTTTATTCGAGG-AGAGATGAGAGATATTTTATCTTACCACAGGGCATTTTGT-ACTCTTCTCTTTCCAA-TCTGACTTTTCTAGGATTTAAT-ATTTCTAATAGCG-ACTATTTACA--TTTAGTTTTTGTTGTTTGCTGTAGTCATTTGCTTTCGTAATTTGTTAAC-C-AATAAAGATAATAATCA-TACAAA-TAATGACTTGGTTCATGCATAAATGGCCATCCCCGGTACAAGAGAAGGTTCCATCGGAACAAAATTTTATTTTAGTTTGGGGTGCCCCCCTTTTTAAGTGTGAAAAGAAATGACAAAA-TATATTGGAACATCGATTTGGAAGAGATGATG-GAGCAGGAGTTCATTTTGGACATGGTACGAGGAAATGGA-TCCTAGAATGGCACCT-ATATTTCTGCAACGCGGTAACGGTATTCAATTATAAATCTGACTAGAACTGCTCGTTTTTTATCAGAAGCTTGTGATTTAGTTTT-GATGCGGCAAGTAGGG-AAAACAATTCTTAATTGTTGGGACAAAAAATAAAAAAAAAAAAAAAAAAAAAAAGTACTCTGCGTTGATACCACTGCTTATCACCGATCTAGTGT

>ycf3(44701-41946)
NC_000932           	acagtcgagcgctgcggtcaatgaagtcgcagggttggg)GTCCGCTTTTATGTTAGTTCGTACTATACAATTCCTTTGTTTGTGAGAAAATTTTCTCACAAAAGAAAAGGTAAAGGAAATAAAAAGAGTTAGAGAATGGATTACTACCTATGCCAAGATCGCGTATAAATGGAAATTTTATTGATAAAACCTTTACAATTGTAGCCGATATCTTATTACGAGTCATTCCGACAACTTCCGGAGAAAAAGAGGCATTTACTTATTACAGAGATGGTGCGATTTGATTATCATTATTTTTTTTCTCGCCGATTTTGATTGGAATAGAAAGAAAAACGAGTATTGAAAAAAAATCTACGCTTTTGAAGGTGAAGTTTATAATATAAAAAAAACAATCCCTTCTGTCATGTATCCACGATTAATGCAGCCTTAGATGCTTCAATTGTGAATTATAGTATTGAGCAAAAGGTTTTTACCTATGGTTCCCGTATTACAGATCAATCCTACTACACTAATACAATATACGAATAGGAGGCATAGGGGAAGAAGCACTACGCCGAGAAATCAACAACACGAAAACTTTCTTAAAAATGATTCCCTTTCTTCTTCTTCGTTGGGATTGGGACTAATTAAAATGGTTGGAACAATAAACATCCATCTCGTTCGTATTTTGGATACCCGTATAACCATTGAAGACTGTTGAAGTGACTAATTCCTGGAAACTTAGGGGCGTTGAGAACAAAGAAATTTTTAGAGTTTCCTTTTTTATTTTTATCTAGCATGAACCCACTTGGTAGTAAGAAAAGATCTTTTGCAAGAAGGTTGGCTAGGGATTTCTTGTAAAAACATTAGCCCCGCTTAGTTCATAATGACATCACATTTTTACATATATTATTTTCATTATGCACCTAAAGGAGGAGCCGTATGAGATGAAAATCTCACATACGGTTCTGAAACGGAGAGTTCGTTAAAGCGAATGACGACCGTAACGGATGTCGGCTCAATCTGAAGGAAATTATGCGGAAGCATTACAGAATTATTATGAAGCTATGCGACTAGAAATTGACCCCTATGATCGAAGTTATATACTCTATAATATAGGCCTTATCCATACAAGTAATGGGGAACATACCAAAGCTTTAGAATATTATTTTCGGGCATTAGAACGAAACCCCTTTTTACCACAAGCTTTTAATAATATGGCTGTGATCTGTCATTACGTGCGACTATCTCCACTATAGAAAAAAAGAACGAACGCTAGTCAATAAAATACTAGAAACACAAAAAAAGGGCTTTCTACATAAGCATCGCCTAAAACGATTTTTATCAGCTGTAGCAAATAACTAAACTTCATCCATCGAAATATGAAGTGAAGACTAGATATGCCTAAATACTTTCTTTTCTATGGATAAAAAAAGATTTAATTGATAGAGGAAGCACCGTAAAGATCAATTGGAAAGGTTTTGGACCGACACAACAAGAGCTGTTTATTTATATCATAATATGAGATAAATCTTAGGAATCTACTTATGTAATAGAGTAATCCCCGAAGGTATTGAGCAGCGGTGTAGCATCAGATCCTAAAGACAGTAAGTCTTTTTCTTTTTTATGAAGTATGAAAAAGTCTTTTTCAAAGATTCTATATAAATTTTTATATGAAAGCGGGATAGTTACCTTTCAGAAAATTCTAATATCTAATAACAGTGGACATGCTTTTTTTTCTGAAGGTAGGAGAAAAGATAAAACTTATTATATTAATTAATATATTAATTAAATCAAAATGAAAGTTTGAAACTCATGTAATTACTCTCTTTTGTTTAATCCAAGAAAAACAAAAAATCTATAAGAAATCTCATTCAATTAGACATTCAATTAGATATAAAGTTCAAAGTAGGTTAAAGTTAAAAAACTGGTACACCAAAACAAAAGAGTTGGTTGTCGAGCCGTATGAGGTAGGAAACTCTCAAGTACGGTTCTCAGGGAGGGAATTGATCCGCCTATTCCGACCGTGGAGAACAGGCCATTCAACAAGGAGATTCTGAAATGGCGGAGGCTTGGTTCGCTCAAGCCGCTGAGTATTGGAAACAGGCTATAACGCTTACTCCTGGTAATTATATTGAAGCACAGAATTGGTTGACGATCACGAGGCGCTTCGAATAAGAACTTTCCCTTTGTTTCTTTTTTTTTTTATTCTATTCTATAATATTTGCTATTTGTTTTTATAATTAATTGTTTTTTGGTTTCTTGGTCCTCTCGGTCAAATAAAACAGATCCTTGTTTCTATTAGAAGAACCAATAAAAGACAAAAATTTCATTATATCCTTTTCTCAAATCGTTCTATTTTATCTGGTAGTCTCTAGGGGTAAGTAGTACATGAATATGAGAATATCTATATATTTAGTTTTTTCTATTTGTTATTTTCTACTATTAAAACTAAAACCAATAAAAGATATTTCAAAATGACTAAATATCAATACTAGACTTTTTCTTAGTAATGACTAATAAGCATTTATTGAAATAGGATAATATTATCTATAAAAAAAATAGGCTACATTTCGGAACTTAATAATTGAAATATGAATACACTCGATTAGGTTATAAAAAAAGCTCTTTGTGTACCAATGTAAAGGCGCTAAAACTTTTTTTAATTATAAAAAAGGGTCCGTTGAGCACCCTATGGATATGTCATAATAGATCCGAACACTTGCCCCAGATCGACTTCCAGATCATAATTGCTCTAGTGAATAACTAAAGAAAATAGATGAATAGATGGAAGATAGAAGAGAAAGAAAAAAAAA          gtactctgcgttgataccactgcttcgcagcgctcgact
SRR17520069.3195441	    -CAGTCGAGCGCTGCGGTCAATGAAGTCGCAGG-TTGG-)GTC-GCTTT-ATGTTAGTTCGTACTATACACTTCCTATGTTTGTGAGAAAATTTTCTCACAAAAGAAA-TGTAAAGGAAATAAAA-GAGTTAGAGAATGGATTACTAC-TATGCCAAGATCGCGTATAAATGGAA-TTTTATTGATAAA-CCTTTACAATTGTATCCGATATCTTATTAGCAGTCAT-CCGACAACTTCCGGAGAAAAAGAGGCATTTACTTATTACAGAG-TG-TGCGATTTGATTATC-TTATTGTTTTTCTCGCCGATTTTGATTGGAATAGAAAGAAA--CGATTATTGAAACAAAATCTACGCTTTTGA-GGTGAAGTTTATAATATAAAAAAAACAATCCCTTCTGTCATGTATCCACGATTAATGCAGCCTTAGATGCTTCAATTGTGA--TATAGTATTGAGCAAA-GGTTTTTACCTATGGTTCCCGTATTACAGATCA-TC-TACTACTCTATTACAATATACGA-TAG-AGGCATAGGG-AAGAAGCACTACGCCGAGAAATCAACAACACGAAAACTTTCTTAAAA-TGATTCC-TTTCTTCTTCTTCGTTGG-ATGGGGA-TAATTAAAATG-TTGGAACA-TAAACATCCATCTCGTTCGTATTTTGGATACCCGTATAACCATTGA-GACTGTTGAAGTGACTAATTC-TGGAAACTTAGG--CGTTGAGAACAAAGAA-TTTTTAGAGTTTCCCTTTTT-TTTTTATCT-GCATGAACCCACTTGGTAGTAAGAAAAGATCTTT-GCA-GAAG-TTGGCTAGGGATTTCT-G--AAAACGTTA--CCCGCTTAGTTCATA-TGACATCACATTTTTACATATATTATTTTCATTATGCACCTAAAG-AGGAGCCGTATGA-ATGAAA-TCTCACATACGGT-CTGAAACGGAGAGTTCGTTAA-GCGAATGACGACGGTA-CG-ATGTCG-CTCAATCTGAAGGAA-TTATGCGGAAGCATT-CAGAATTATTATTA-GCTATGCGACTA-AAATTGACCCCTATGATCGAAGTTA-ATACTCTATAATATAGGCCTGATCCATACAAGTAATGGGGAACATACCAA-GCTTTAGA-TATTATTTTCGGGCATTAGAACGAA-CCCCTTTT-ACCACAAGCTTT-AATAATATGGCTGTGATCTGTCATTACGTG                                                                                                                                                                                                                                                                                                                                                                                                                                                                                                                                                                                                                                                                                                                                                                                                                    GAGAACAGGC-ATTCAACA-GGAGATTCTTAA-TGGCGGAGGCTTGGTTCGCTCAAGCCGCTGAGTATTGGAAACAGGCTATAACGCTTACTCCTG-TAATTATATTGA-GC-CAGAATTGGTTGACGATCACGAGGCGCTTCGA-TA-GAACTTTCC-TTTGTTTCTTTTTTTTT--ATTCTATTCTATAATATTT-CTATTTGTTTTTATAATTAATTGGTTTT-GGTTTCTTTGTC-TCTCGGTCACATAAA-CAGATCCTTGTTTCTATTAGAAGACCCAATAA--GACAAAA-TTTCAT-ATATCCTTTC-TCAAATCGTTCTATTT-ATCTG-TAGTCTCTAGGGGTAGGTATTACATGAATATGAGAA-ATCTAG-TATATTATTTTTTCTATTTGTTATTTTCTACTATTAAAACTAAA--CAATAA--GATATTTCAAAATGACTAA-TAGCA-TACTAGACTTTT-CTTAGTAATTACTAATAAGCATTTATTGAAATAGG-TAATATT-TCTATAAAAA---TAGGCTACAT--CG-AACT-AATA-TTGAA-TATGAATACACTCGAT-AGGTTATAAAAAAATA-CTT-GTGTACCA-TGTAAAGGC-CTAAAACTTTTT--AATTATAAAAAAGG-TCCGTTGAGCACCCTATGGATATGTCATAATAGATCC-AACACTTGCCCCAGATCGACTTCCAATTCATAAGTGCTCTAGTGAATAACTAAGGAAAATAGATGAATAGATGGAAG-TAAAAAAAAAAAAAAAAAAAAAAAAAAAAAAGTACTCTGCGT-GATAC-AC-GCTTCGCAGCGCTCGACT
SRR17520069.3195459	    ACA-TCGAGCGCTGCGG-CAATGAAGTCGCAGG-TTGG-)GTCCGCTTTTCTGTTAGTTCGTACTATACAATTC-TTTGTTTGTGAGAAAATTTTCTCACAAAAGAAAAGGGAAATGAA-TAAAA-GAGTTAGAGA-TGGATTACTACCTATGCCAAGATCGCGTATAA-TGGAAATTTTATTGATAAAGC-TTTACAATTGTAGCCGATATCTTATTACGA-TCATTCCGACAACTTCCGGAGAAAA-GAGGCATTTACTTCTTACAGAGATG-TGCGATTTGATTATCATTATTTTTTTTCTCGCCGATT--GAT-GGAATAGAAAGAAA--CGAT-ATTGAAACAAAATCTACGCTTTTGAAGG-GA-GTTTATAATAAAAAAAAA-CAATCCCTTCTGTCATGTATCCACGATTAATGCAGCCTTAGATGCTTCAATTGTGAATTATAGTATTGAGCAAA-GGTTTTTACCTATGGTTCCCGTATTACAGATCAATCCTACTACACTAATAAAATATACGAATAGGAGGCATAGGGG-AGA-GCACT-CGC-GATAAATCAACA-CACGAAAACTTTCTTAAAAATGATTCCCTTTCTTCT-CTTCGTTGGGATTGG-ACTAATTAAAATGGTTGGAACAATAAACATCCATATCGTTCGTATTTTGGATACC-GTATAACC--TGA-GACTGTTGA-GTGACGA-TTCCTG-AAACTTAGGGTCGTTG-GAACAAAGAAATTTTTAGAGTGTCCTTTTTAATTTTTTTCTAACAT-AACCCACTTG-TAGTAA-AAAAGATCTTTTGCA-GAAGGT-GGATAGG-ATTTCCTGTAAAA-CATTAGCCCGGCT-AGTTCATA-TGACATCAC-TTTTTACATATATTATTTTCAT-ATGCACCTA--GGAGGAGCCGTATGAGATG---ATCTCACAT-CGGTTCTGACAGGGA-AGTTAGTTAAAGCGAATGACG-CCGTAAAG-ATGTCGGCTCAATCTGAAG-AAGTTATGCGGA-GCATTACAGAATTATTA-GAAGCTATGCGACTAGAAATTGACCCCTATGATCGAAGTTCTATACTCTATA-TATAGGC-TTATCCATACAAGTAATGGGGAAC-TACCAAAGCTTTAGTATATTATTTTCGGGCATTAGAACGAAACC--TTTTTACCACA-GCTTTTAATA-TATGGCTGTGATCTGTCATTACGTG                                                                                                                                                                                                                                                                                                                                                                                                                                                                                                                                                                                                                                                                                                                                                                                                                    GAGAACAGGCCATTCAACAAGGAGATTCTGAAATGGCGGAGGCTTGTTTCGCTCA-GCCGCTGAGTATTG----ACGGCT-TAACGCTTACTCCTGGTA-TTATATTGA-GCACCGA-TTGGTTG-CGATCAC-AG-CGCT-CGAATA-GAACTTTC--TTTGTTTCTTTTTTTTTTTATCCTGT-CTATCATATTTGCTATTTGTGTTTATAATTAATTGTTTTT-GGTTTCTTGGTCCTCTCG-TCAAATAAA-CAGATCCTTGTTTCTATTAGAAGAACCA-TAAA-GACAAAA-TTTCATTATATCCTT--CTCAAATCGTTCTATTTTATCTGGTAGTCTCTAGG--TAAGTAGTACATGAATATGAGAATATCTATATATTTAGTTTTTTCTATTTGT-ATTTGC---TATTAA--CTAAAACCAATAAAAGATATTTCAAA-TGACTAAATATCAATACTA-ACTTTT-CTTAGTAATGACTAA-AAGCATTTATTGACATAGGATAATATTATCTATAAAAAA--TAGGC-ACATT-CGGAACTTAATAATTGAA-TATGAATCCACTCGAT-AGGTTATAAAAAA-GCTCTTTGTGT-CCAATGTAAAGGCGCTAAAACTTTTTT--AT-ATAAAA--CGGTCCGTTGAGCACCCTATG-ATATGTCATAATAGATCCGAACACTTGCCCCATATCGACTTC-AGATCATA-TTGCTCTAGTGAATA-C-AAAGAAA-TAGCTGA-TAGATGGAAGATAAAATAAAAAAAAAAAAAAAAAAAAA    GG-CTCTGCGTTGA-ACC-C-GCTTCGCAGCGCTCGACG
SRR17520069.3195461	    ACAGTCGA-CGCTGCG--CAATGAAATCGCAGG-TTGG-)GTCCGCTTT-ATGTTAGTCCGTACTATACAATTCCTTTGTTTGTGAGAAA-TTTTCTCACAAA-GAAA--GTAAAGGAA-TAAAAAGAGTTAG-GAATGGTTTACTAC-TAT-CCAAGATCGCGTATACATTGAAATTTTTTTGATAAA-CCTTTACA-TTGTAGC-GATATCTTATTACGAGTC-TTCCGACAACTTCCGGA-AAA--GAGGCATTTACTTATTAC-GAGATGGTGCGATTTGATTATCATTATTTTTT--CTCGCCGATTTTGATTGAAATAGAAAGGAAAACGAGTATTGAAAAAAA--CGACGCTTTTGAAGGTGAAGTTTATAATATAAAAAAA-CAATCCCTTCTGTCATGTCTCCACGAT-AATGCAGCCTTAGATGCTTCAATTGTGAATTATAGTATTGAGCAAAAGGTTTTGACCTATGGTTCCCGTATTACAGATCAATGGTGCTACACTAATACA-TATACGAATAGGAGGCATAGGG--AGAAGCACTACGCCGAGAAATCAACAACACGAAAACTTTCTTAAA--TG-TTCC-TTTCTTCTTCTTCGTTGGGATTGGGACTAATTAAAATGGTTGGAACA-TAA-CATC-ATCTCGTTCGTATT---GATACCCCTATAACCATTGAAGACTGTTGAAGTGACTAATTCCTGGAAACTTCGG--CGTTGAGA-CAAAGAAATTTTTA-AGTTTAACTTTTTATTTCTATCTAGCATGAACCCACTTG-TA-TAAGAAAAGATCTTTTGCAA-AAGGTTG-CTAGGGATTTCTTGTAAAA-CATTAGCCC-GCTTAGTTCATAATGACATCACATTTTTACATATATTATTTTCATTATGCACCTAAAGGAGGAGCCGTATGAGATGAAAATCTCACATACGGTTCTGAA-CG-AGAGTTCGTTAA-GCGA-TGACGACCGTAACG-ATGTCG-CTCA-TCTGAAGGAAATTATTCG-AAGCATTACAGAATTATTATGA-GCTATGCGACTAGAAATTG-CCC-TATGATCGAAGTTATATACTCTATA-TATAG-CCTTATC-AGACA-GTAATGGG--ACATACCAAAGCTT-AG-ATATGATTTTGGGGCAT-A-AACGAAACCC-TTTTTACCACA-GCTTTTAATAATATGGCTGTGATCGGTCATTACGTG                                                                                                                                                                                                                                                                                                                                                                                                                                                                                                                                                                                                                                                                                                                                                                                                                    GAGAACAGGC-ATTCAACA-GGA-ATTCTGAAATGGCGGAGGCTTGGTTCGCTCA-GC-GCTGAGTATTGGAAACAGGCTATAACGCTTACTCCTGGTAATTATAT-GAAGCACAGA-TTGGTTGACGATCACGAGGCGCTTCGAATACGA-CTT-CCCTTTGTTTCTTTTTTTT-GTATTCTATTCTATA-T-TTTGCTATTTGTTTTTATAAT-AATTGTTTTT--GTTTCT--GTCCTCTCGGTCAAATAAAACAGATCCTTGTTTCTAT-AGAAGAACCAATAAAAGACAAA--TTTCATTATATCCTT--CTCAAATCGGTCGATTTTATCTGGTAGTCTCTAGGAGTAAGTAGTACATGACTATGAAGATATATATATATTTAGTTTTTTCTATTA-TTATTTTCTACTAT--ACACTAACACCAATAAAAG-TATTTCAAA-TGACTAAATATCA-TACTAGACTTTT-CTTAGTAATGACTAATAAGCATTTATTGAA-TAGGATAATATGATCTATAAAAAA--TAGGCTACATTTCGGAACTTA-TAATTGAAATATTAATACACTCGATTAGGTTATATAAAAAGCTCTTTGTGTACGA-TTTAACGGCGCTAA--CTTTTTT--ATTAGAAAAA--GGTCCGTTGAGCACC-TATGGAGATGTCATA-TAGATCCGAACACTTGCCC-AGATCGACTTACAGATCATA-TTGCTCT-GTGA-TAACTAAAGAAA-TAGATGAATAGATGGAAGATAAAAAAAAAAAAAAAAAAAAAAAATAAA  GTACTCTGCGTTGATACCACTGCTTCGCAGCGCTCGACTC
SRR17520069.3195463	    ACAGTCG-GCGCTGCGG-CAATGAAGTCGCAGG-TTGG-)GTCCGCTTT-AT-TTAGTTCGTACTATACA-TTCCTTT-TTTGTG-GAAATGTTTCTCACAAA-GAAAAGGTAAAGGAA-TAAAA-GAATTAG-GAATGGATTACTACCTAGGCCAAGATCGAGTATAAATGGAA-TTTTATTGATAAAACCTTTACAATTGTAGCCGATATCTTAT-ACGAGTCATTCCGACAACTTC-GGAGAAAAAGAGGC-TTTACTTATTACAGAGATGGTGCGATTTGATTATCATTATTTTTTTTCTCGCCGATTTTGATTGGA-TAGAAAGAAAAACGAGTATTGAAAAAAAATCTACGCTTTTGAAGGTGAAGTTTATAATATAAAAAAAACAATCC-TTCTGTCATGTATCCACG-TTAATGCAGCCTTAGATGCTTCAATTGTGAATTATAGTATTGAGCAAA-GGTTTTTACCTATGGTTCCCTTATTACAGATCA-TC-T-CTACACTA-TACAATATACGA-TAGGCGGCATAGGGGAA-AAGC-CTACGC-GAGAAATCAACACCACGAAAACTTTCTTAAAA-TGATTCCCTTTCTTCT-CTTCTTTGGGATTGGG-CTAATTAAA-TGGTTGGAACAAGAAACAGCCATCTCGTTCGTATTTTGGATACCCGTATAACCATTGAAGACTGTTGAAGTGACTAATTCCTGGAA-CTTAGGGGCGTT-AGCACAAAGAAATTTTTAGAGTTTCCTTTTTTATTT-TATCTAGCATGAACCCACTTGGTAGTAAGAAAAGATCTTTTGCAAGCAGTTTGGCTAGGGATTTCT-GTAAAAA--TTAGCCCCGCTTAGTTCATAATGACATCACATTTTTACATATATTATTT-CATTATGCACCTAAAGGAGGATCCGTATGAGATGAAA-TCTC-CA-ACGGTTCTGAAACGGAGAGTTCGTTAAAGCG-CTGACGACCGTA-CGGAT-TCG-CTCA-TCTGAAGGAA-TGATGCGGAGTACTTAC-GAATT-TTATGAAGCTATGCGACTAGAA-TTGACCCCTATGATCGAAGTTATATACTCTATAATATAGGCCTTATC-ATAACAGTAATGGGGGACATACCAAAGCTTTAGAATATTATTTTCG--CATTAGAACGAAACCCCTTTTTACCACAA-CTTTAAATAATATGGCTGTGATCTGTCATTACGTG                                                                                                                                                                                                                                                                                                                                                                                                                                                                                                                                                                                                                                                                                                                                                                                                                    GAGAACAGGC--TTCAACAAGGAGATTCTGAA-TGGCGTAGGCTTGGTTCGCTCC-GCCGCTGA-TATTGGAAA--GGCTATAACGCTTACTCCTGGTAATTATATTGAAGC-CAGAATTGGTTGACGATCACGAGGCGCTCCGAATAAGAACTTTC--TTTGTTTCTTTTTTTTT--ATTCTATTCTATAATATTTGCTATT-GTTTTTATAATTA-TTGTTTTTGGGTTGCTTGGTCCTCTCTGTCAAATAAA-CAGATCCTTGTTTCTATTAGA-GA-CCA-TAAAGGACAAAA-TTTCATTATATCCTTTTCT-AA-TCGTTCT-TTT-ATCTGGTAGTCTCTCGGG-TAAGTAGTACATGAATATGAGAATATCTATATATTTATTTTTTTCTATTTGTTATTTTCTACTATTAAAACTAAAACCAATAA--GAATTTTCAAAATGACTAAATATCAATACTAGACTTTTTCT-AGTAATGACTAATA-GCATTTATTGAAAT-GGATAATATTATCTATAAAAA---GAGGCTACACTTCGG--CTTA-TA-TTGAAATA-GA-TACACTCGATTAGGTTATAAAAAAAGCTCTT-GTGTACCA-TGTAAAGGCGCTAAA-CTTTTTTTACTTATAAAAACGGGTCCGTT-AGAACC-TATGGATATGTC-TAATAGATCCGAACACTTGCCCCAGATCGACTTCCAGATCATAATTGCTCTAGTGAATAACTAAAGAAAATAGATGA-TAGATGGAAGATAAAAAAAAAAAAAACAAAAAAAAAAAAAAAGTACTCTGCGTTGATAC-ACTGCTTCGCA-CGCTCGACT
SRR17520069.3195475	    ACAGTCGAGCGCTGCGG-CAAT-AAGTCGCAGG-TTGG-)GTCCGCTTTTA-GTTAGTTCGTACTATACAATTCCTTTTTTTGTGAGAAAATTTCCTCACAAAAGAAAAGGTAAAGGAAATAAAAAGAGTTA-AGAATGGATTACTA----TGCCAAGATCGCGTATAA-TGGACAGTTTATTGATAAAACCTTTACAATTGTAGCCGATATCTTATTACGAGTCATTC-GACAACTTCCGGAGAAAA-GAGGCATTTACTTATTAAAGAGATGGTGCGATT-GAT-ATCATTATTTTTTTTCTCGCCG-TTTTGATTGGAATAGAATGAAAAACGAGTATTGAAAAAA-ATCTACGCTTTTGAAGGTGAAGTTTATAATATAAAAAAAACAATCC-TTCTGTCATGTATCCACGATTAATGC-GCCTTAGATGCTTCAATTGTGGATTATAGTATTGAGCAAAAGGTTTT-ACCTATGGTTCC-GTATTACAGATCA-TCCTACT-CACTAATACAATATACGA-TAGG-GGCATAGGGGAAGCAGCACTACGCCGAGAAATCAACAAC-CGAAAACTTTCTTAAAA-TGATTCCCTTTCTTCTTCTTCGTTGGGATTGG-ACGA-TTAAAATGGTTGGAACA-TAAACATCCATCTCGTTCGTATTTTGGATACCCGTATAAC-ATTGAAGACTGTTGAAGTGACTAATTGCTGGAA-CTTAGGGGC-TTGAGAACAAAGAA--TTTTAGAGTTTCCTTTTTTATTTTTATCTAGCATGAACCCACTTGGTAGTA-GAA--GATCTTT-GCAAGAAGGTTGTCTAGG-ATTTCTTGTAAAAACATTA-CCCCGCTTAGTTCATAATGACATCACATTTTTA-ATATATTATTTTCATTATGCACCTAAAGG-GGAGCCGTATGAGATGAAA-TCTCACATACGGTTCTGAA-CGGAGAGTTCGTTAAAGCGA-TGACGACCGTA-CG-ATGTCGGCTC--TCTGAAGGA--TTAT-CGGA-GCATTACAGAATTAATATGAAGCTATGC-A-TAGAA-TTGAACCCTATGATCGCAGTTATATACTCTATAATATAGGCCTTATCCATACAAGTAATGGGGAACATACCAAACCTT-AGAATATTATTTTCGGGCATTAGAACGAAACCCCTTTTTACCACAAGCTTT-AATAATATG-CTGTGATCTGTCATTACGTG                                                                                                                                                                                                                                                                                                                                                                                                                                                                                                                                                                                                                                                                                                                                                                                                                    GATAACAGGCCATTCAACAAGGAGATTCTGAAATGGCGGAGGCT-GGTTCGCTCAAGC-GC-GAGTATTGGAAAC-GCCTATAACGCTTACTCCTGGTAATTAGATTGA-GCACAGA-TTG-TTGACGATCACGAGGCGCTTCGA-TAAGAACTTTCC-TTTGTTTCTTTTTTTTTC-ATTCTATTCTATA-TATTTGCTATTTGTTT--ATAATTATTTGTTTTTGGGGTTCTTG-TCCTCTCGGTCAA-TAAA-CAGATCCTTGTTTCT-TTCGAAGAACCAATAAAAGACAAAAATTTCATT-TATCCTTTTCTCAA-TC-TTCTATTTTATCTGGTAGTCTCTAGGG-TAAGTATAGCATGA-TATGAGAA-ATCTATATATTTAGTTTTTTCTATTTGTTATTT-CTACTATTAAACCTAAA--CAATAAAAGATATTTCAAAATG-CTAAATATCA-TACTTGACTTTTTCTTA-TAATGCCTAATAAGCATTTATTGAATAAGCATAATATTATC-ATAAAAAAAATAGGCTACATTTCG--ACTTAATAATTGAAATATGAATACACTCGTTTAGGTTATAAAAAA-GCTCTTTGTGTACCAATGTAAAG-CGCTAAAACTTTTTTTA-TTATAAAAA-GGGTCCGT-GAGCACCCTATG-ACATGTCATAATAGATCCGAACACTTGC---A-ATCGACTTCCAGATCATAATTGCTCTATTGA-TAACTAAAGAAA-TAGATGAATA-ATGGAA-ATCAAAAAAAAAAAAAAAAACAAAAAATG   GTACTCTGCGTTGATACCACTGCTTCGC-GCGCTCGACTAA

>#clpP/rps12/rps7 (71811-70653,70137-69611,98793-98562,98024-97397) 1159+527+232+628
NC_000932(2546 bp) 	acactagatcgcgtgtgcaatgaagtcgcagggttggg)GTGCGACTTGTCAGATATATCGGGCTATATGGGATTTCCCCATTTTCTCCCTCGATCGAGATATCCTCTGTTTCGCTCAAAAAGATTGATTGAATTATCAAAAATTTGTAACGCGAAGCGCAAAAAATAAAGTGGAATTAAATGCAGGGAGTATTTAGATTGATATTAGATTATCAAAATTTTTTTATGGTTTACGTGATCGGACTAATAAAATGAAGTATCCAGGCTCCGTTTAGCAAAAACCCAATTGATAATTAATATATAATATTTTTATAATTACTACTTCTATTATATGCAAAATTATGATAAAAACTCTATAAAAAAAATTGAAACAGGGCGATCTAAAACTGTTGCTCAAATCAAATACAAATAATATATAATATAATTCAAAATTTGTTGACTATTTGACAGAAGACAAGTGAAAGAACTGAATTGAAAAAAAAGAAGGAGTAGTAAAAAAAGACGCGGTATTTGGTTCATTTGTCCTATATGTGCAAATCAAAATCGGGCAAATTTTTCCTTTTACTCGGGGTAGAGCATAAACCTAAAAAATGGAATAAAAAAAGGAAGAAGCCCGTTCAGGAACAAGAAAAAACCATCGCCATTTCAACTGAATCTCGATGAAAAAAAAAAATATCAATGAATCAATCATTTTTTTAGAGGATTTTAATATCTAATAAAAGGCGCCAAAACTCAAAATTTCTTTTACTTTTGGGGCAAGCCCTTCCGTTATAAGTTAGAAAGAAAAACCCTCTATGAAAAAAGGGTAGGTTGGAATCAACACATTGATTTTTTCACAATTTTTATTGAACCGTATGCACCAAAAGGTGCCTGTACGGCTCCTAAGGAATAAAAAATTATCCTAATCAACCGACTTTATCGAGAAAGATTATTTTTTTTAGGCCAAGAGGTTGATACCGAAATCTCGAATCAACTTATTAGTCTTATGATATATCTCAGTATAGAAAAGGATACCAAAGATCTTTATTTGTTTATAAACTCTCCTGGTGGATGGGTAATATCTGGAATGGCTATTTATGATACTATGCAATTTGTGCGACCCGATGTACAGACAATATGCATGGGATTGGCCGCTTCAATAGCATCCTTTATCCTAGTCGGAGGAGCAATTACCAAACGTATAGCATTCCCTCACGCT AGGGTAATGATCCATCAACCCGCTAGTTCGTTTTATGAGGCACAAACGGGAGAATTTATCTTGGAAGCGGAAGAATTACTTAAACTTCGCGAAACCATCACAAGGGTTTATGTACAAAGAACGGGCAAACCTATATGGGTTATATCCGAAGACATGGAACGGGATGTTTTTATGTCAGCAACAGAAGCCCAAGCTCATGGAATTGTTGATCTTGTAGCGGTTCAATAAAAAATAGGAGCGATTTCATGCAAATCTACAATTTAGAATTTTATATCTTTTTAGATTAAAGGTTTAGTTTAATATTCTCTTCAATATAAAAATAAAAAAATATTGAAGAGAATCTTGAAGAGAAGTAATTCAGAATTAGCCGGTTAGAACTAATCTAAACCAGCCCATTATTTATATGATTCCGTATGCCAACCATTAAACAACTTATTAGAAATACAAGACAGCCAATCCGAAACGTCACGAAATCCCCAGCGCTTCGGGGATGCCCTCAGCGACGAGGAACATGTACTCGGGTGTAT ACTATCACCCCCAAAAAACCAAACTCTGCTTTACGTAAAGTTGCCAGAGTACGATTAACCTCGGGATTTGAAATCACTGCTTATATACCTGGTATTGGCCATAATTTACAAGAACATTCTGTAGTCTTAGTAAGAGGGGGAAGGGTTAAGGATTTACCCGGTGTGAGATATCACATTGTTCGAGGAACCCTAGATGCTGTCGGAGTAAAGGATCGTCAACAAGGGCGTTCTA AATATGGGGTCAAAAAGCCAAAATAAAAGATTTGAGCCCTTATAAAAAGAAAACAGATTCTTGAACCCCTTTCACGCTCATGTCACGCCGAGGTACTGCAGAAGAAAAAACTGCAAAATCCGATCCAATTTATCGTAATCGATTAGTTAACATGTTGGTTAACCGTATTCTGAAACACGGAAAAAAATCATTGGCTTATCAAATTATCTATCGAGCCTTGAAAAAGATTCAACAAAAGACAGAAACAAATCCACTATCTGTTTTACGTCAAGCAATACGTGGAGTAACTCCCGATATAGCAGTAAAAGCAAGACGTGTAGGCGGGTCAACTCATCAAGTTCCCATTGAAATAGGATCCACGCAAGGAAAAGCACTTGCCATTCGTTGGTTATTAGGGGCATCCCGAAAACGTCCGGGTCGAAATATGGCTTTCAAATTAAGTTCCGAATTAGTGGATGCTGCCAAAGGGAGTGGCGATGCCATACGCAAAAAGGAAGAGACTCATAGAATGGCAGAGGCAAATAGAGCTTTTGCACATTTTCGTTAATCCAGGAACAGGATCTATATAGACACATAGATCCATGGATCCATACATCTCGATCCGAAAAGAATCAATAGAAAAAGAAAA(AATCGGAATTGATCGATCTCTTTCTCGAAACAAACGAAAA)
SRR17520069.5133737	ACACTAGATCGCGGGTGCAATGAAGTCGCAGGGTTGGG)GTGCGACTTGTCAGAT-TATCGGGCTATATGGGATT-CCCCATTTTCTCC-TCGATCGAGATATCCTCTGTT-CGCT-AAAAAGATTGATTGAATTATCAAAAATT-GTACGGCCAAGCGCAAAAAATAAAGTGGAATTAAATGCAGGGAG-ATTTTGCTTGATATTAGATTATCAAAATTTTTTTATGGTTTAC-TGATCGGACTAATAAAATGAAGTATCCAGGCTCCGTTTATCAAAAACCCAATTGATAATTAATATATAATATTTT-ATAATTACTACTTCTATTATATGCAAAATTATGATAAAAACTCTATAAAAAAAATTGAAACGGGGCGATCTAAAACTGTTG-TCAAATCAAATACAAATAATATATAATATAATTCAAAATGTGTTGACTATT-GACAGAAGACAAGTGAAAGAACTGAATTGAAAAAAA-GAAGGAGTAGTAAAAAAAGACGCGGTATTTGGTTCATTTGTCCGATATGTGCACATCAAAATCGG-CAAATTTGTCCTTTTAATCGGGGTAGAGCATAAAC-TAAAAAATGGAATAAAAAAAGGA-GAAGCCCGTTCAGGAACAAGAAAAAACCATCGC-ATTTCAACTGAATCTCGATGAAAAAAAACAATATCAATGAATCAATCATTTTTTTAGAGGATTTTAATATCTAATAAAAGGCGCCAAAACTCAAAATTTCTTT-ACTTTTGG--CAAGCCCTTCCGTTATAAGTTAGAAAGAAAAACC-TCTATGAAAAAAGGGTAGGT-GGAATCAACACATTGATTTTTTCACAATTTTTATGGCACCGTATGCACCAAAAGGTGCCTGTACGGCTCCTAAGGAATAAAAAATTATCCTTATCAACCGACTTTATCGAGAAAG-TTATTTTTTT-AG-CCAAGAGGT-GATACCGAAATCTCGAATCAA-TTATTGGTCTTATGATATATCTCAGT--AGAAAAGGATAC--AAGATCTTTATTTGTTTATAAACTCTCCTGGTGGATGG-TAATATCTGGAATGGCTATTTATGATA-TATGCAATTTGTGCGACCCGATGTACAGACA-TATGGATGG-AT-GGCCGCT-CAATAGCA-CCTTTATC-TAGTCGGAGGAGCAATTACCAAAAGTATAGCATTCCCT-ACGCT AGGGTAATGATCCATCAACCCGCTAGTTCGTT--ATGAGGCACAAACGG-AGAATTTATCT-GGAAGGGGAAGAATTACTTAAACTTCGCGAA-CCATCACAAGGGTTTATGTACAAAGAACGGGCAAACCTATATGGGTTATATCCGAAGACATGGAACGGGATGTTTTTATGTCAGCAACAGAGGCCCAAGCTTATGGAAT-GTTGATCT-GTAGCGGTTCAATAAAAAATAGGAGCGATTTCATGCAA-T-TACA--TTAGAATTTTATATCTTT--AGATTAAAGGTTCAGTTTAATATTCTCT-CAATATAAAAATAAAAA--TATTGAAGAGAATCGTGAAGAGAAGTAATTCAGAATTAGCCG-TTAGAACTAATCTAAACCAGCCCATTATT-ATATGATTC-GTATGCCAACCATTAAACA-CTTATTAGAAATACAAGAAAGC-AATC-GAAACGTCACGAAATCCC-AGCGCTTCGGGGATGCCCTCAGCGACGAGGAACATGTACTAGGGTGTAT ACTATCACCCC-AAAAAACCAAACTCTGCTTTACGTAAAGTTGCCAGAGTACGATTA-CCTCGGGATTTGAAATCACTGATTATATACCTG-TATTGGCCATAATTTACAAGAACAT-CTGTAGTCTTAGTAAGAGGGGGAAGGGTTAAGGATTTACCCGGTGTGAGATATCACATTGTTCGAGGAACCCTAGATGCTGTCGGAGTAAAGGATCTTCAACAAGGGCGGTCTA AATATGGGGTCAAAAAGCCAAAATAAAAGATTTGAGCCCTTATAAAAAGAAAACAGATTCTTGAAACCATTTCACGCTCATGTCACGCCGAGGTACTGCAGAAGAAAAAACTGCAAAATCCGATCCAATTTATCGTAATCGATTAGTTAACATGT0GGTAAACCGTATCCTGAAACACGGAAAAAAATCATTGGCTTATCAAATTATCGATCGAGCCTTGAAAAAGATTCAACAAAAGACAGAAACAAATGCACTATCTGTTTTACGTCAAGCAATACGTGGAGTAACTCACGATATAGCAGTAAAAGCAAGCCGTGTAGGCGGGTCAA-TCATCAAGTTCCCATTGAAATAG-ATCCACGCAAGGAAAAGCACTTGCCATTCGTTGGT-ATTAGGGGCATCCCGAAAACGTCAGGGTCGAAATATGGCTTTCAA-TACAGTTCCGAATTAGTGGATGCTGCCAAAGGGAGTGGCGATGCCATACGCAAAAAGGAAGAGACTCATAGAATGGCAGAGGCAAATAGAGCTTTTGCACATTTCCGTTAATCCAG-AACAGGATCCATATAGA-ACATAGATCCATGGATACATACATCTCGATC-GAAACATCGACAGTACAAAGAAAAAAGCTAAATGACCACCCAAAAAAAAAGTACTTCTGCGTTGATACCACTGCTACACGCGAGCTAGGGT

>psaA/psaB/rps14*(42046-37184)
NC_000932           	acactagatcgcgtgtgcaatgaagtcgcagggttggg)CGAACACTTGCCCCAGATCGACTTCCAGATCATAATTGCTCTAGTGAATAACTAAAGAAAATAGATGAATAGATGGAAGATAGAAGAGAAAGAAAAAAAAATTCTAAGTATCTATCATCGGTTCACTAATTACTTGAGTGACTGTTGGCGGGTTTCTTTGTATGTGTTGTCCGGAAAGAGGAGGACTCAATGATTATTCGTTCGCCGGAACCAGAAGTCAAAATTTTGGTAGATAGGGATCCCATAAAAACTTCTTTCGAGGAATGGGCTAAACCCGGTCATTTCTCAAGAACAATAGCTAAGGGACCTGATACTACCACTTGGATCTGGAACCTACATGCTGATGCTCACGATTTTGATAGTCATACCAGTGATTTGGAGGAAATCTCTCGAAAAGTATTTAGTGCCCATTTCGGCCAACTCTCTATCATCTTTCTTTGGCTGAGTGGCATGTATTTCCATGGTGCTCGTTTTTCCAATTATGAAGCATGGCTGAGTGATCCTACTCACATTGGACCTAGTGCTCAGGTGGTTTGGCCAATAGTGGGCCAAGAAATCCTGAATGGAGATGTGGGCGGAGGCTTCCGAGGAATACAAATAACCTCAGGCTTTTTTCAGATTTGGCGAGCATCCGGAATAACTAGTGAATTACAACTTTATTGTACCGCAATTGGCGCATTGGTCTTCGCAGCCTTAATGCTTTTTGCTGGTTGGTTCCATTATCACAAAGCAGCTCCAAAATTGGCTTGGTTCCAAGATGTAGAATCTATGTTGAATCACCATTTAGCAGGGCTACTAGGACTTGGGTCCCTTTCTTGGGCAGGACATCAAGTACATGTATCTTTACCGATTAACCAATTTCTAAACGCTGGAGTAGATCCTAAAGAAATACCGCTTCCTCATGAATTTATCTTGAATCGGGATCTTTTGGCTCAACTTTATCCAAGTTTTGCTGAAGGAGCAACTCCCTTTTTTACCTTAAATTGGTCAAAATACTCGGAATTTCTTACTTTTCGTGGCGGATTAGATCCAGTGACTGGGGGTCTATGGTTAACCGATATAGCACATCATCATTTAGCTATCGCAATTCTTTTTCTAATCGCGGGTCATATGTATAGGACCAACTGGGGTATTGGTCATGGTATAAAAGATATTTTAGAGGCTCATAAAGGTCCATTTACAGGCCAAGGCCATAAAGGCCTATATGAAATTCTAACAACATCATGGCATGCTCAATTATCTCTTAACCTAGCTATGTTAGGCTCTTTAACCATTATTGTAGCTCACCATATGTATTCCATGCCCCCTTATCCATATCTAGCTACTGACTATGCTACACAACTGTCATTGTTCACACATCACATGTGGATTGGTGGATTTCTCATAGTTGGTGCTGCTGCGCATGCAGCCATTTTTATGGTAAGAGACTATGATCCAACTAATCGATATAACGATTTATTAGATCGTGTCCTGAGGCATCGCGATGCAATCATATCACATCTCAACTGGGTATGTATATTTCTAGGCTTCCACAGTTTTGGTTTGTATATTCATAATGATACCATGAGTGCTTTAGGGCGTCCACAAGATATGTTTTCAGATACTGCTATACAATTACAACCAGTCTTTGCTCAATGGATACAAAATACCCATGCTTTAGCACCTGGTGTAACAGCCCCTGGTGAAACAGCGAGCACCAGTTTGACTTGGGGGGGCGGTGAGTTAGTAGCAGTGGGTGGCAAAGTAGCTTTGTTACCTATTCCATTAGGAACGGCAGATTTTTTGGTACATCATATTCATGCATTTACAATTCATGTGACGGTATTGATACTGTTGAAAGGTGTTCTATTTGCTCGTAGCTCGCGTTTAATACCAGATAAAGCAAATCTTGGTTTTCGTTTCCCTTGTGATGGGCCGGGAAGAGGAGGAACATGTCAAGTATCTGCTTGGGATCATGTCTTCTTAGGACTATTCTGGATGTACAATGCTATTTCCGTAGTAATATTCCATTTCAGTTGGAAAATGCAGTCAGATGTTTGGGGTAGTATAAGTGATCAAGGGGTGGTAACTCATATTACTGGAGGAAACTTTGCACAGAGTTCCATTACTATTAATGGGTGGCTCCGCGATTTCTTATGGGCACAAGCATCTCAGGTAATTCAGTCTTATGGTTCTTCGTTATCTGCATATGGTCTTTTTTTCCTAGGTGCTCATTTTGTATGGGCTTTCAGTTTAATGTTTCTATTCAGCGGGCGTGGTTATTGGCAAGAACTTATTGAATCCATTGTTTGGGCTCATAATAAATTAAAAGTTGCTCCTGCTACTCAGCCTAGAGCCTTGAGCATTATACAAGGACGTGCTGTAGGAGTAACCCATTACCTTCTGGGTGGAATTGCCACAACATGGGCGTTCTTCTTAGCAAGAATTATTGCAGTAGGATAATGGCTAGGAGGATTTGAAAGGCATTATGGCATTAAGATTTCCAAGGTTTAGCCAAGGCTTAGCTCAGGACCCCACTACTCGTCGTATTTGGTTTGGTATTGCTACCGCACATGACTTCGAGAGTCATGATGATATTACTGAAGAACGTCTTTATCAGAATATTTTTGCTTCTCATTTCGGGCAATTAGCAATAATTTTTCTGTGGACTTCCGGAAATTTGTTTCATGTAGCTTGGCAAGGAAATTTTGAGACATGGGTACAAGACCCTTTACATGTAAGACCGATTGCTCATGCTATTTGGGATCCTCATTTTGGTCAACCGGCTGTGGAAGCGTTTACTCGAGGAGGTGCTCTTGGCCCGGTGAATATAGCTTATTCTGGTGTTTATCAGTGGTGGTATACAATCGGTTTACGTACTAATGAAGATCTTTATACTGGAGCTCTTTTTCTATTATTTCTTTCTGCCCTATCCTTAATAGGGGGTTGGTTACACCTACAACCAAAATGGAAACCAAGAGTTTCGTGGTTCAAAAATGCTGAATCTCGTCTGAATCATCATTTGTCAGGACTATTCGGGGTAAGCTCATTGGCTTGGACAGGTCATTTAGTCCATGTCGCTATTCCTGCATCCAGGGGGGAATATGTTCGATGGAATAATTTCTTAAATGTATTACCGCATCCCCAAGGGTTAGGCCCACTTTTTACGGGTCAGTGGAATCTTTATGCTCAAAACCCCGACTCGAGTAGTCATTTATTTGGTACCTCCCAAGGATCCGGAACTGCCATTCTAACCCTTCTTGGGGGATTCCATCCACAAACGCAAAGTTTATGGCTAACCGATATGGCACATCATCATTTAGCTATCGCAATTCTTTTCCTCATTGCGGGTCATATGTATAGAACGAACTTTGGAATCGGACACAGTATAAAAGATCTTTTAGAAGCACATATTCCTCCGGGAGGACGATTGGGGCGTGGGCATAAGGGTCTTTATGACACAATCAATAATTCGATTCATTTTCAATTAGGCCTTGCTCTAGCCTCCTTAGGAGTTATTACTTCCTTGGTAGCTCAACACATGTACTCTTTACCTGCTTATGCGTTCATAGCGCAAGATTTTACGACTCAAGCTGCGTTATATACCCATCACCAATATATTGCAGGATTCATCATGACAGGAGCTTTTGCTCATGGAGCTATCTTTTTTATTAGAGATTACAATCCAGAACAGAATGAGGATAACGTATTAGCAAGAATGTTAGACCATAAAGAAGCTATCATATCCCATTTAAGTTGGGCCAGCCTCTTTCTAGGGTTCCATACTTTGGGACTTTATGTTCATAACGACGTCATGCTTGCTTTTGGTACTCCCGAAAAACAAATCTTGATCGAACCTATATTTGCCCAATGGATACAATCTGCTCATGGGAAAACTTCATATGGATTTGATGTACTTTTATCTTCGACAAGTGGCCCAGCATTTAATGCGGGTCGCAGCATATGGTTGCCTGGCTGGTTAAATGCTATTAATGAGAATAGTAATTCATTATTCTTAACAATAGGTCCTGGAGATTTCTTGGTTCATCATGCTATTGCTTTAGGTTTACATACAACTACATTGATCTTAGTAAAAGGTGCTTTAGATGCACGTGGTTCCAAGTTAATGCCAGATAAAAAGGATTTCGGGTATAGTTTTCCTTGCGATGGTCCGGGACGAGGTGGTACTTGTGATATTTCGGCTTGGGACGCATTTTATTTGGCAGTTTTCTGGATGTTAAATACTATTGGATGGGTTACTTTTTATTGGCATTGGAAACACATCACATTATGGCAGGGTAACGTTTCACAGTTTAATGAATCTTCCACTTATTTGATGGGATGGTTAAGAGATTATCTATGGTTAAACTCTTCACAACTTATCAATGGATATAACCCGTTTGGTATGAATAGTTTATCAGTCTGGGCATGGATGTTCTTATTTGGGCATCTTGTTTGGGCTACAGGATTTATGTTCTTAATTTCCTGGCGTGGTTATTGGCAGGAATTGATTGAAACTTTAGCGTGGGCTCATGAACGCACACCTTTGGCAAATTTGATTCGCTGGAAAGATAAACCAGTAGCTCTTTCAATCGTGCAAGCAAGATTGGTTGGATTAGCTCACTTTTCTGTAGGTTATATATTCACTTATGCGGCTTTCTTGATTGCCTCCACATCGGGCAAATTCGGTTAATTATTTATGTATTCTATCCGCAATCATATATTTTTTTTAATAAAAAAAATATAGGTATGCACTCTTATATTTATTTCTACATCTAGGATCCGATTTGTATCATTATCATTGATAATAACAGGAACTGAAGCATTATGGCAAAGAAAAGTTTGATTTATAGGGAGAAGAAGAGGCAAAAATTGGAAAAAAAA
SRR17520069.10067455	ACAGTCGATTGGCTGCGCAAT-AAGTCGCAGGGTTGG-)CGAACACTTGACCCAGATCGACTTCCAGATCATAATTGCTCTAGTGAA-AACTAAAGAAAATAGATGAATAGATGGAAGATAGGAGAGAAAGAAAAAAAAATTCTAAGTATCTATCATCGGTTCACTAAT0ACTTAGGTGACTGTTGGCGGGTTTCTTGGTAGCTGTTGTCCGGAAAGAGGAGGACTCCATGA--ATTCGTTCGCCGGAACCAGAAGTCAAAATTTTGGTAGATAGGGATACCATAAAAACTTCTTTCGAGGAATGGGCTAAACCCGGTCATTTCTCA-GAACAATAGCTAAGGGACTGCATACTACCACTGGGATCTGGAACCTA-ATGCTGATG-TCACGATTTTGATAGTCATACCAGTGATTTGGAGGAAATCTCTCGAAAAG-ATTTAGTGCC-ATTTCGGCCAACTCTTCATCATCTTTCTTTGGCTGAGTGGCATGTATTTCCATGGTGCTCCTTTTTCCAATTATGAAGCATGCTCGAGTGATCCTAATCACATTGGACCTAGTGCGCAGGTGGTTTGGCCAATAGTGGGCCAAGAA-TCCTGAA-GGAGATGTGGGCGGAGGCTTCCGAGGAATACAAATAACCTCAGGCTTTTTTCAGATTTGGCGAGCATC-GGAATAACTAGTGAATTACAAATTTATTGTACCGCAATGGGCGCATTGGTCTTCGCAGCCTTAATGCTTTTTGCTGGTTGGTTCCATTATCACAAAGAAGATCCAAAAT--GCTTGGTTCCAAGATGTAGAAT-TATGTTGAATCACCATTTAGCAGGGCTACTAGGACTTGGGTCC-TTTCTTGGGCAGGACATCAAGTACATGTATCTTTACCGATTAACCAATT-CTAAAGCCTGGAGTAGATCC-AAAGAAATACCGCTTCCTCATGAATTTATCTTGAATCGGGATCTTTTTGCTCAACTTTATCCAAGTTTTGCTGAAGGAGCAACTCCCTTTTTTACCTTAAAGTGGTCAAAATACTCGGAATTTCTTACTTTTCGTGGCCGATTAGATCCCGTGACTGGGAGTCTATGGTTAACCGATATAGCACATCATCATTTAGCTATCGCAATTCTTCTTTTAATCGCCGGTCATATGTATAGGACCAACTGGGGTATTGGTCATGGTATAAAAGATATTTTAGAGGCTCATAAAGGTCCATTTACAGGCCAAGGCCATAAAGGCCTATATGAAATTCTAACAACATCATGGCATGCTCAATAATCTCTTAACCTAGCTATGTTAGGATCTTTAACCATTATTGTAGCTCACCATATGTATTCCATGCCCACTTATACATA-CTAGCAACTGACTATGCTACACAACTGTCATTGTTCACACATCACATGTGGATTGGTGGATTTCTCATAGTTGGTGCTGCTGCGCATGCAGCCATTTTTATGGTA-GAGACTATGATCCATCTAATCGATATAACGATTTATTAGATCGTGTCCTGGCAGATCGCGATGCAATCATATCACATCTCAACTGGGTATGTATATTTCTAGGCTTCCACAGTTTTGGTTTGTATATTCATAAGGATACCATGAGTGCTTTAGGGCGTCCACAAGATATGTTTTCAGATACTGCTATACAATTACAACCAGTCTTTGCTCAATGGATACAAAATAACCATGCTTTAGCACCTGGTGTAACAGCCCCCTGGGAAACAGCGAGCACCAGTTTGACTTGGCAGGGCGGTGATGTAGTAGCAGTGGGTGGCAAAGTAGCTTTGTTACCTATTCCATTAGGAACGGCAGATTTTTTGGTACATCATATTCATGCATTTACAATTCATGTGACGGTATTGATACTGTTGAAAGATGTTCTATTTGCTCGTAGCTCG-GTTTAATACAAGATAAAGCAAATCTTGGTTT-CGTTTCCCTTGTGATGGGCCGGGAAGAGGAGGAAAATGTCAAGTATCTTCTTTGGATCATGTCTTCTTAGGACT-TTCTGGATGTACAATGCTATTTCCGTAGTAA-ATTCCATTTCAGTTGGAAAATGCAGTCAGAGGCTTGGGGTAGTATAAGTGATCAAGGGGTGGTAACTCATATTACTGGAGGAAACTTTGCACAGAGTCCCATTACTATTAATGGGTGGCTCCGCGCTTTATTATGGGCACAAGCATCTCAGGTAAT-CAGTCTTATGGTTCTTC-TTATCTGCAGAAGGTCTTTTTTTCCTAGGTGCTCATTTTGT-TGGGCTTTCAGTTTAATGTTTCTATTCAGCGGGCGTGGTTATTGGCAAGAACT-ATTGAATCCATTGTT-GGTCTCATAATAAATTAAA-GT-GCTCCTGCCACTCAGCCTAGAGCCTTGAGCATTATACAAGGACGTGCTGTAGGAGGAACCCATTACCTTCTGGGTGGAATTGCCATA-CATGGGCGTCCTTCTTAGCAAGAATTATTGCAGTAGGATAATGGCTAGGAGGATTTGAAAGGCATTC-GGCATTAAGATTCCCAAGGTTTAGCCAGCGCTGAGCTCAGGACCCCACTCAGC-T-GTATTTGGTTTGGTATTGCTACCGCACATGACTTCGAGAGTCATGATGATATTACTGAAGAACGTCTT-ATCAGAATATTTTTGCTTCTCATTTCGGGCAATTAGCAATAATTTTTCTGTGGACTTCCGGAAATTTGTTTC-TGTAGCTTGGCAAGGAAATTTTGAGA-ATGGGTACAAGACCCTTTACATGTAAGACCGATTGCTCATGCTATTTGGGATC-TCATTGTGGTCA-CAGGCAGTGGAAGCGTGTACTCGAGGAGGTGCTCTTGGCCAGGTGAATATAGCA-ATTCTTGTGTTTATCAGTGGTGGTATACAATCGGTTTACGTACTAATGAAGATCTTTTAACTGGAGCTCTTTTTCTATTATT-CTCTCTGCCTTATCCTTAATAGGGGGTTGGTTACAC-TACAACCAAAATGGAAAC-AAGAGTTTCGTGGTTCAAAAATGCTGAATCTCGTCTGAATCATAATTTGTCAGGAATAT-CGGGGTAAGCTCATTGGCTTGGACAGGTCATTTAGTACATGTCGCTATTC-TGCATCCAGGGGGGAATATGTTCGATG-AATAATT-CTTAAATGTATTACCGCATGCCCAAGGGTTAGGCCCACTTTTTAGCGGTCAGTGGAATCTTTATGCTCAAAACCCCGACTCGAGTAGT-ATTTATTTGGTACCTCCCAAG-ATCCGGAACTGCCATTCTAACCCTTCTTGGGGGATTCCATC-ACAAACGCAAAGTTTATGGCTA-CCGATATGGAACATCATCATTTAGCTATCGAAATTCTTTTCCTCATTGCGGGTCATATGTATAGAACGAACTTTGGAATCGGACACAGTATAAAAGATCTTTTAGAAGCACATTATCCTCTGGGAGGACGATTGGGGCGTGGGCATAAGGGTCTTTATGACACATCGAATAATTCGATTCATTTTCAATTAGGCCTTGCTCTAGCCTCCTTAGGAGTTATGACTTCCTTGTTAGCTCA-CACATGTACTCTTTACCTGCTTATGCGTTCATAGCGCAAGATGTTACGACTCAAGCTGCGGTATATACCCATCACCA-TATATTGCAGGATTCATCATGACAGGAGCTTTAGCTCATGGAGCTATCTCTTT-ATTAGAGATTACAATCCAGAACAGAATGAGGATAACGTATTAGCAAGAATGTTAGACCATAAAGAAGCTATCATATCCCATTTAAGTTAGGCCAGCCTCTTTCTAGGGTTCCATACTTTGGGACTTTATGTTCATAACGACGTCATGCTTGATTTTGGTACTCCCGCAAAACAAATCTAGATCGAACCTATATTTGCCCAATGGATACAATCTGCTCATGGGAAAACTTC-TATGGATTTGATGTACTTTTATCTTCGACA-GTGGCCCAGCATTTAATGCGGGTCGCAGAATTAGGTTGCCTGGCTGGTTAAATGCTATTAATGAGAATAGTAATTCATTATTCTTAACAATAGGTCCTGGAGATTTCTTGATTCATCATGCTATTGATTTAGGTTTACATACAACTA-ATTGATCTTAGTAAAAGGTGCGTTAGATGCACGTGGT-CCAAGTTAATGCCAGATAAAAAGGATTTCGG-TATAGTTTTCCTTGCGATGGTCCGGGACGAGGTGGTACTTGTGATATTTCGGCTTGGGACGCATTTTATTTG-CAGTTTTCTGGATGGTAAATACTATTG-ATGGGTTACTTTTTATTGGCATTGGAAA-ACATCACATTATGGAAGGGTAACGTTTCACAGTTTAATGAATCTTCCACTTATTTGATGGGA-GGTTAAGAGATTATCTATGGTTACACTCTTCACAACTTATCAATGGATATAACCCGTTTG-TATGACTAGTT-ATCAGTCTGGGCATGGATGTTCTTATTTGGGCATCTTGTTTGGG-TACAGGATTTATGT-CTTAATTTCCTGGCGTGGTTATTGGCAGGAATTGATTGAAACTTTAGCGTGCGCTCATGAACGCACACCTTTGGCAAATTTGATTCGCTGGAAAGCTAAAACAGTAGCTCTTTCAATCGTGCAAGCAAGATTGGTTGGATTAGCTCACTTTTCTGTAGGTTATATATTCACTTATGCGGCTTTCTTGATTGCCTCCACATCGGGCAAATTCGGTGAATTATGTATGTATTCTATCCGCAATCATATATTTTTTTTAATAAAAAAAATATAGGTATGCACTCTTATATTTATTTCTAAATCTAGGATCCGATTTGTATAATTATCATTGATAATAACAGGAACTGAAGCATTATGGCAAAGAAAAGTTTGATTTATAGGGAGAAGAAGAG-CAAAAAAAAAAAAAAAAAAAAAAAAAAAAAAAAACAAAGTACTCTGGCGTTGATACCACTGCTTCGCAAGCGGTCGATGT

>rpl23/rpl2/rps19/rpl22/rps3/rpl16(86209-84171)(84170-81069)
NC_000932           	acactagatcgcgtgtgcaatgaagtcgcagggttggg)AACATATGAACAGTAAGAACTAGCATTCTTATTGAGACTAGAACTCATAGGGAAGAAAATCGATTTATGGATGGAATCAAATATGCAGTATTTACAGACAAAAGTATTCGGTTATTGGGGAAAAATCAATATACTTTTAATGTCGAATCAGGATCAACTAGGACAGAAATAAAGCATTGGGTCGAACTCTTCTTTGGTGTCAAGGTAATAGCTATGAATAGTCATCGACTCCCCGGAAAGGTTAAAAGAATGGGACCTATTCTGGGACATACAATGCATTACAGACGTATGATCATTACGCTTCAACCGGGTTATTCTATTCCACCTCTTAGAAAGAAAAGAACTTAAATCAAAATACTTAATAGCATGGCGATACATTTATACAAAACTTCTACCCCGAGCACACGCAATGGAGCCGTAGACAGTCAAGTGAAATCCAATCCACGAAATAATTTGATCTGTGGGCAGCATCATTGTGGTAAAGGTCGTAATGCCAGAGGAATAATTACCGCAAGGCATAGAGGGGGAGGTCATAAGCGTCTATACCGTAAAATAGATTTTCGACGAAATGCAAAAGACATATATGGTAGAATCGTAACCATAGAATACGACCCTAATCGAAATGCATACATTTGTCTCATACACTATGGGGATGGTGAGAAGAGATATATTTTACATCCCAGAGGGGCTATAATTGGAGATACCATTGTTTCTGGTACAGAAGTTCCTATAAAAATGGGAAATGCCCTACCTTTGAGTGCGGTTTGAACTATTTGATTTACGTAATTGGAAGTAACCAATTAGGTTTACGACGAAACCTAGAAATCGATCACTGATCCAATTTGAGTACCTCTACAGGATAGACCTCAACAGAAAACTGAAGAGTAACGGCAGCAAGTGATTGAGTTCAGTAGTTCCTCATATAAAATTATTGACTCTAGAGATATAGTAATATGGAGAAGACAAAATTGTTTCAAGCACCGACAGAACCATAAGCGCCCCTTGTTTCAAAGAGAGGAGGACGGGTTATTCACATTTCATTTGATGGTCAGAGGCGAATTGAAAGCTAAGCAGTGGTAATTCTAAAGATTCCCCCGGGGAAAAATAGAGATGTCTCCTACGTTACCCATAATATGTGGAAGTATCGACGTAATTTCATAGAGTCATTCGGTCTGAATGCTACATGAAGAACATAAGCCAGATGACGGAACGGGAAGACCTAGGATGTAGAAGATCATAACATAAGTTATTCGGCAGATTTTGATTCCTATATATCCACTCGTGTGGTACTTCTACCATATATAGAAGAATTCTACGATATATATAAGATCCATCCGTATAGATATCATCATCTACATCCAGAAAGCCGTATGCTTTGGAAGAAGCTTGTACAGTTTGGGAAGGGGTTTTGATTGATCAAAAAGAAGAATCTACTTCAACCGATATGCCCTTAGGCACGGCCATACATAATATAGAAATCACACTTGGAAGGGGTGGACAATTAGCTAGAGCAGCGGGTGCTGTAGCGAAACTGATTGCAAAAGAGGGGAAATCGGCCACATTAAAATTACCTTCTGGAGAGGTCCGTTTGATATCCAAAAACTGCTCAGCAACAGTCGGACAAGTGGGAAATGTTGGGGTAAACCAGAAAAGTTTGGGTAGAGCCGGATCGAAATGTTGGCTAGGTAAACGTCCTGTAGTAAGAGGAGTAGTTATGAACCCTGTCGACCATCCCCATGGAGGTGGTGAAGGGAGGGCTCCAATTGGTAGAAAAAAACCCGTAACCCCCTGGGGTTATCCTGCACTTGGAAGAAGAACTAGAAAAAGGAAAAAATATAGTGAGACTTTGATTCTTCGTCGCCGTAGTAAATAGGAGAGAAAATCGAATTTCTTTCTTCGTCTTAAAAAAATAGGAGTTAATTAACTGTGACACGTTCACTAAAAAAAAACCCTTTTGTAGCAAAGCATTTATTAAGAAAAATAGAGAAGCTTAATACAAAGGCGGAAAAAGAAATCATAATAACTTGGTCCCGGGCATC CACCATTATACCCACAATGATTGGCCATACGATCGCTATTCATAATGGAAGGGAACACTTACCCGTTTATATAATAGATCTTATGGTAGGACATAAATTAGGAGAATTTTCACCTACTATAAATTTTCGAGGACATGCCAAAAATGATAATAGATCTCGTCGTTAATTAAATAAATTAAAAAAAATGAATATAGATTTTTTTTGAGTGAGAGGTAAACCTTATGATAAAGAAGAGAAAAAAGAAATCATATACGGAAGTATATGCTTTAGGGCAATATATATCTATGTCTGCCCATAAAGCACGGAGAGTAATTGATCAAATACGTGGACGTTCCTATGAAGAAGCACTTATGATATTAGAACTTATGCCTTATCGAGGATGTTATCCCATTTTTAAATTGGTTTATTCTGCTGCAGCGAACGCTAGTCACAATAAGGGTTTCAAAGAAACCAATTTAGTCATTAGTAAAGCTGAGGTGAACCAAGGGAATACTGTGAAAAAATTAAAACCTCGTGCCCGAGGACGAAGTTACCCAATAAAACGATCCACTTGTCATATAACTATCGTATTGGAAGATATATCCTTCTATCAACAATATGAAGAATATTTAATGTATTTAAAAAAACCTGGATGCAGCAATGAAAACAGAAATCTAACATGTTATGATACATATAGTAGTGGAGGCCTATGGGACAAAAAATAAATCCACTTGGTTTCAGACTTGGTACAACCCAAAGTCATCATTCTCTTTGGTTTGCACAACCAAAAAAGTATTCTGAAGGTTTAGAAGAAGATAAAAAAATACGAGACTGTATTAAAAATTATGTCCAAAAAAATATAAGAATATCCTCTGGTATGGAGGGAATTGCACGTATTGAAATTCAAAAAAGAATCGATCTCATCCAGATCATAATCTATATGGGATTTCCTAAATTATTAATTGAAGATAAACCCCGAAGAGTCGAAGAATTACAGATGAATGTTCAAAAAGAACTAAATTGTGTCAATAGAAAACTCAACATTGCTATTACCAGAATTTCCAATCCGTATGGGGATCCTAATATTCTTGCAGAATTTATCGCTGGACAATTAAAAAATCGCGTTTCTTTTCGAAAAGCAATGAAAAAAGCTATTGAATTAACTGAACAGGCGAATACAAAAGGAATTCAAGTACAAATTGCAGGACGTATCGACGGAAAAGAAATTGCACGTGTTGAATGGATCAGAGAAGGCAGAGTTCCTTTACAAACAATTGAAGCTAAAATTGATTATTGTTCCTATACAGTTCGAACTATTTATGGGGTTTTAGGAATAAAAATTTGGATATTCGTAGACGAAGAATAAAAAAACTTTCTTTATCTTTATATTTTATCCGACGATAAAAAAACGAAAATTATATAACACGATACAGACAGTAATAAAAAATTGCAGTCTTCTTTTTTATGTTTAAAAATAAAATAAGCAATTCTATAAGATTGAATAAAAATTTCCATCAAAACTCCTTTGATATAATTGCTATGCTTAGTGTGTGACTCGTTGGTTTAGGATTAGATAAAGATAAAAAAAAAAGAAAAAAGAACTTACCTATAACAGAAACTAATAACTATAGCATTAATAAATAACCTAAGCAACTCATTGCTTCACATTATCTGGATAAAAAAATCAGTCAAGATATGATGGATTGATCATATTATTGTAGCAACTGAAAAAAAAAAAGAATAAAGAACTATAATTATAAGTTATGAAAGGTAATCGAAAAGTATGCGGATTCAGTGGAAGGATGAAAGAAAGAGAGAAAAAATTGAATATTAATGATATATTATTCCAATTTGGAAAGTCTATGAGGTCACTGTAAGAAAAGCAATGTAATAAAGCATCAATACAGATTCATTCAGAATAATTAGATAAATCTGTTCCGAAAACAAAAAAAATTAAGAGCCTTGAGCCAATAAAAACTAAGAAAATTGACTCAAAAACAAATAAAAAAAATGAAATTCCCGATTTCATATAAGAGCTCCATTGTAGAATTCGGGCCTAATGATTAATCAAGAAGCGATGGGAACGACGGAACCCATGAATATAGAGGATTCTATTGAAAAATAAATCTTAGTAATTCATTGGACAGGATGGCGGAATAAACCAGATTATTATCTATTCTTATTTTTATTCAGAGATCTCCTGGGATAAACAACAAACTTAATATAGATATTGAAAGAGTAAATATTCGCCGGCGAATACTTTTTTTTTAATAAAAGTAATAAAAAACAAAAATTAAAAAGATAAAAGAAAATAAGGATTTGTTAGAATATTCTAACAAAAACGACATTCGAGATGATGATATTACGTTACGTTATTTTTAAATAAATAGAATTAATCTTGGATTCCATTTCGAAAAAGACATACACAAATTTAGAAGAGATCAGATGAAATTGAATATCATGATTAATAGAATTAATCATTAACTATATCTTAATACAAGCTTTTTTAGTCCTTTTATTCGCGAGGAGCTGGATGAGAAGAAACTCTCACGTTCAGTTCTGTAGTAGAGATGGAATTTCTAATTTAGAACCATCAACTATAACCCAAAAAGAACCAGATTTCGTAAACAACATCGAGGAAGACTAAAAGGAATATCTTCTCGTGGGAATCGTATTTGTTTTGGCAGATATGCTCTTCAAACACTTGAACCCGCTTGGATCACATCTAGACAAATAGAAGCAGGGCGACGCGCAATGACACGAAATGTACGACGTGGTGGAAAAATTTGGGTACGTATATTTCCAGACAAACCAGTTACAGTAAGACCTGCGGAAACGCGTATGGGTTCTGGGAAAGGATCCCCTGAGTATTGGGTAGCTGTGGTTAAACCAGGTAAAATCCTTTATGAAATGGGTGGTGTACCCGAAAATATAGCAAGAAAAGCTATTTCAATAGCGGCATCAAAAATGCCTATAAAAACCCAATTCATTATTTCTGAATAGGAATATATAATGAAAAAACTAAATAACATTTAAGGGTAAAAAGATTATAAGTTTTCTTTTTTTGACAAACAATATTTTTTTACTTCGTCCTTTGCATTAAAAGAAGAGATACAAAAAAAA
SRR17520069.16777700	-CAGTCGAGCGCTCG-GCAATGAC--CGCAGG-TTGGG)AAC-TATGAACAGTACGAACTAGCATTCTTATTGAGACTAGAACTCATCAGGAAGAAA-TCGATT-ATGGATGGAATCAACTATGCAGTATTTACAGACAAA-GTATTCGTTTATTGGGGAAAA-GCAATATACTTT-AATGTCGAATCAGGAGTAACTAGGACAGAAATAA-GCATTGGGTCGAACTCTTCTTTTGTGTCA-GGTA-TAGCTATGATACGTCATCGACTCCCCGGAAAGGTTCAA-GAATGTGAC-TATTCTGG-AC-TACAAGGCATTACGGACGTATG-TCATTACGCTTCAACCGGGTTATTCTAT-CCACCTCTTAGAAA-AAAAGAACTTAAATCAAAATACTTAAT-G-ATGGCGATACATTTA-ACACCACTTCTACCCC-AGCACACGCA-TGGAGCCGTAGACA-TCAAGGTAAATC-AATC-ACGAAATAATTTTGATCTGTGGCAGCATCATTGTGGTAA-GGTCGTAATGCCAGAGGAATCCTTACCGCAAGGCATAGAGGGG-AGGTCA-AAGCGGCTATATCGTAAAATAGATTTTCGACGAAATGCAAAAGACATATATGGTAGAATCGTAACCATA-AATACGACCCTAATCGAAATGCATACATTTGTCTCATACACTATGGG-ATGGTG-GA-GAGATAT-TTTTAC-TCCCAGAGGGCCTATAATTGGAGATACCATTGTTTCTGGTACAGCAGTTCCT-TACAAATGGGAAATGCC-TACCTTTGA                                                                                                                                                                                                                                                                                                                                                                                                                                                                                                                                                                                                                                                                                                          CCGATAT-CCCTTAGGCACGGCCATACATAATATAGAA-TCACACTTGGGAGGGG-GGACAATTATCTAGAGC-GCGG-TGCTGTAGCGAAACTGATTGCAAAAGAGGGGAAATCG-CCACATTAAA--TACCT-CTGGAGAG-TCCGTTTCATATCCAAAA-CTGCTCAGCAACAGTCTTACAAGTGGTAAATGTTGGGGTAAACCAGAAAAGTT-GGGTAGAGCCGGATCGAAATGTTGGCT-TATTAACGTCCTGTAGTAAGAGGAGTAGTTATGAACCCTGTCGAC-ATCCCCATGGAGGTGGTGAAGT-CGGGCTCCAATTGGTAGAAAAAA-CCCGTA--CCCCTGGGGTTATCCT-CACTTGGA-GAAGAACTAGAAAA-GGAAAAAATAT--TGA-ACTTTGATTCT-CGTCGCCGTAGTAAATAGGAGAGAAA-TCTAATTTCTTTCTTCGT-TTAAAAAAATAGGAGTTAATT--CTGTGACCCGT-C-CTAGAAAAA---CCTTTTGT-GCAAAGCATTTATTA-GAAAA-TAGAG-AGCTTAATACAAAGGCG---AAAGA--TCATAATAACTGGGTCC-GGCGATC CACCATTATACCCACAATGATTGGCCATACGATCGCTATTCATAATGGAAGGGAACACTTACCCGTTTATATA-TA-ATCTTATG-TAGGACATAA-TTAGGAGA-TTTTCCACTACTATAAATTTTCGAGGACATGC-AAAAATGATAATAGATATCGTCGTTAATTAAATAAATTAAAAAAA-TGAATATAGATTTTTTTTGAGTGAGAGGTA-CCCTTA-GATAAAGAAGAGAAAAA-GAAATCATATACGGAAGTATATGCTTTAGGGCACTATATATCTATGTCTGGCCATAAAGCACGGAGAGTAATTGATCAAATACGTGGACGTTCCTATGAAGAC-CACTTATGATATTAGAACTTATGCCTTATCGATGATGTTATCCCATTTTTAA-TTGGTTTATTCTGCTGCAGCGAACGCTAGTCACAATAAGGGTTTCAAAGAAACCAATTTATTCATTAGTAAAGCTGAGGTGA-CCA-GGGAATACTGTGACCAACTTAAAACCTCGTGCCCGAGGACGAAGTTACCCAATAAAACGATCCACTTGTCCTAGAACTAT-GTATTGGAAGATAT-TCCTTCTATCAACAATCTGAAGAATATTTAATGTATTTAAAAAAACCTGGAT-CAGCAATGAAAACAGAAATCTACAATGTTATGATACATAT--TAGTGGAGGCCTATGG-A-AAAAAATAAATCC-CTTGGTTTCAGACTTGGTACAACCCAAAGTCATCATGCTCTTTGGTTT-CACAACCAAAAAATTATTCTGAAGGTT-AGAAGAA-ATAAACAAATACGAGACTGTATTAAAAATT-TGTCCAAAAAA-TATAAGAAT-TCCTCTG-TATGGGGGGAATTGCACGTATTGAAATTCAAAAA-GAATCGATCTCATC-ATATCATAATCTATATGGGATTTC-TAATTTATTATT-GA-GATAAACCCCGAAGAGTCGAAGAAT--CAGATGAATGTTCAAAAAGAACTAAATTGTGTCATAGAAAAACTCAACCTTGCTATTACCAGAATTTCCAATCCGTATGGTGATC-TAATATTCTTGCAGAATTTATCGC-GGACAATTACAAAATCGCGTTTCTTTTC-AAAAGCA-TGAAAAA-GCTATTGAATTAACTGA-CAG-CGAATACAA--GGAATTCACGTACA-CTTGCAGGACGTATCGACGGAAA-GAAATGGCACTTGTTGAATGGATCAGAGAAGTCAGAGTTCCTTTACAAACAATTGGAGCTAAAATTTATTATTGTTCCTATCC-GT-CGAACTATTTATGGGGTTTTTAGAATAAAAATTTGGATATTCGTAGACGAAGAATAAAAAAACTTTCCTTATCTTTATATTTTATCCGACGATAAAAAA-CGAAAATTATATAACACGATA--GACAGTAATAAAAAATTGCAGTCTTCTTTTTTATGTTTAAAAATAAAATAAGCAATTCTATAAG-TTGAATAAAAATTTCCATCAAA-CTCCTTTGATATAATTGCTATGCTTAGT                                                                                                                                                                                                                                                                                                                                                                                                                                                                                                                                                                                                                                                                                                                                                                                                                                                                                                                                                                                                                                                                                                CCAAAAAGAACCAGATTTCGTAG-CAACATCGAGGAAGACTAAAAGGA-TATCT-CTCGTG--AATCGTATTTGTTTTGGCAGATATGCTCTTCAA-CA-TTGAACCCGCGTGGATCACATCTAGACAAATAGAAGCAGGGCGACGCGCAATGAC-CGAAATGTACGACGTGGTGGAAAAATTTGGGTACGT-TATTTCCAGACAA-CCAGTTACAGTA-GACCTGCG-AAACCGCTATGGGTTCTGGGAAAGGATCC--T-AGTATTGGGTAGCTGGGGTTAAACCAGGTAAAATCCTTTATGAAATGG-TGGTGTACCCTAAAATATAGCAAGAAAAGCTATT-CAATAGCG-CATCCAAAATGCCTATAAAAACCCAATTCATTATTTCTGAATAGGA-TATATAATGAAA-CACTAAATAACATTTAAGGGTAAAA-GATTATAAGTTTTCTTTGTTTGACAAACAATATTTTTTTACTTCGTCCTTTGCATTAAAAGAAAAAAAAAAAAAAAAAAAAAAAAGAAAAAAGTTCTCTGGCGTTGATACCACTGCTTCGTCAGCGCTCAGACTGT

>#ndhA*(121924-119926)
NC_000932           	acactagatcgcgtgtgcaatgaagtcgcagggttggg)TATTTGTCCCTATATTTTCTCTTGTATTGGGAATCATAACAGGTGTACTAGTAATTGTGTGGTTAGAAAGAGAAATATCTGCAGGGATACAACAACGTATTGGACCTGAATACGCCGGCCCGTTGGGAATTCTTCAAGCTCTAGCCGATGGGACAAAACTACTTTTCAAAGAAAATCTTCGTCCATCTAGAGGAAATACTCCTTTATTTAGTATTGGACCATCTATAGCAGTTATCTCTATTTTACTAAGTTATTCAGTAATTCCCTTTAGCAATCACCTTGTTTTAGCGGATCTCAATATCGGTATTTTTTTATGGATTGCCATCTCAAGTATTGCTCCTATTGGACTTCTTATGTCAGGATATGGATCAAATAATAAATATTCTTTTTTAGGTGGTCTGCGAGCTGCTGCCCAATCGATTAGTTATGAAATACCATTAACTCTATGTGTTTTATCAATATCTCTACGTGCGATTCGTTGAAACAGAAACGTTTATTTTTACTATTCCGTTTCTTCTAGACGAATCAGTTAAAAAACGGAATATATATTTATCTTTCGAATTAATCGAAATAATTAATAAAAGGAATTTGATAGTTATATATGAGTGAAAAAAAAACTGCTCTGAAATTTGCAGTAAAACGAAAAATGAGTCTCATTTCCTATGTACAAAGGTTAAACGGAAATAAACATAAGTGTAAGAATCACTTTACCCCAAGGTTGGTTGATTAGTCATCCTGACTTGAAGCGGGTTAAATATATTAACCGGTAACCGGATGACGTTTTCACTATCAGTTATATAGATTAACATACATGTATTACAAAGTGAGCGGCAATTAGGTAAAAGTGAGTGGATGGTTAGAAACACCAAAATACACAAAGAATTTGTAATAGAGATTAACCAAATTGAAAAGGATATTTAGGCCTAACATAAGATAAAAAAAAGAAGGTTAATTGGGGCTTTAAATTAGTAGAAATGATCAGACAGTACTCCCCAAGATTCCGATTCAGAGTATGCTCCTATCCACCGACAAATGTAATGACTATCAGAAACGAAATAATCCTTTATTTTTTATAAGTCTACCAACTTTTTTCTAAAAAAGAAAGAAGAATAGGAACGAAACAAGGCTCTTTTTTTTTTCATATATTTCGAAAATAAAATCGAATTTCTGTCATGAATAATAAAAAAATAGGATGTCTAATTATTTTTCGTAATCGAAAACCACGATGGGCTTAAATACTTTTTTTTTTTAGGAGTTTTTTATTAAAGGGTTAAGTTATTACTCAACAAATAGAAATTCAAATTTGTAAAGGGGTGAGATGAATTCCGAAGCGCGTTTTTTATTCTTAGAATTTGAGCAGACAGAATTCCATTGGTATAATTCGGGACCCCAGATATATTTAATCCATTTTAGAACACATCATATCCATCTAAATTATAATCTGGTCCTTAGATTTATTTATGGCCCCCGAGGAGCCGTATGAGGCCAAGACCTCATGTACGGTTCTGAAATAGCGGTGAAAATAGTAATGTTCTCGCCGACTAGGATTATCTAACAGTTTAAGTACAGTTGATATAGTTGAGGCACAATCAAAATATGGTTTTTGGGGATGGAATTTGTGGCGTCAACCTATAGGTTTTATCATTTTTCTAATTTCTTCCCTAGCAGAATGCGAGAGGTTACCGTTTGATTTACCAGAAGCGGAAGAAGAATTAATAGCAGGTTATCAAACTGAATATTCAGGTATAAAATTTGGTTTATTTTACGTTGCTTCTTATCTAAATCTATTAATTTCCTCATTATTTGTAACAGTTCTATACTTAGGCGGTTGGAATATTTCTATTCCGTATATATCTATTCTGGAGCTATTTCAAAGGGATCAAATTTTTGGAACAACAATTGGTATCTTTATTACATTAGCTAAAACTTATTTGTTTTTGTTCGTTTCTATCGCAACAAGATGGACTTTACCTAGGCTAAGAATGGATCAACTATTAAA
SRR17520069.19257063	ACACTAGATCG-GTGTGCAATGAAGTCGCAGGGTTGGG)TATTTGTCCCTATATTT-CTCTTGTATTGGGAAT-ATAACAGGTGTACTAGTAATTGTGTGGTTAGAAAGAGGAATATCTGCCGGGAAA-AACACCGGATTGGACC-GAATACGCCGGCC-GTTGGGAATTCTTCAAGCTCTAGCCGATGGGACAAAATTACTTTTCAA-GAAA-TCTTCGTCCATCTAGAGGAAATA-TCCTTTATGTAGTATTGGACATCTAGACAGCAGTATCTCTATTTTACTAAGTTATTCAGTAATTCCCTTTAGCAATCACCTTGTTTTAGCGGATCTCAATATCGGTATTGTTTTATGGATTGCCATCTCAAGA-TTGCTC-TAT-GGACTT-TTATGTCAGGATATGGATCAAATAATAAATATTCTTTTTTAGGTGGTCTGCGAGCTGCTGCCCAATCGATTAGT-ATGAAATCACATTAACTCTATGTGTTTTATCAATATCTCTAC                                                                                                                                                                                                                                                                                                                                                                                                                                                                                                                                                                                                                                                                                                                                                                                                                                                                                                                                                                                                                                                                                                                        TATATAACAGTTTAAGTACAGTTGATATAGTTGAGGCACAATCAA--TATGGTTTT--GGGATG-AATTTGTGGCGTCAACCTATAGGTTT-ATCATTTTT-TAATGTCTTCC-TAGCAGAATGCGAGAGGTTACCGTT-GATTTACCAGAAGCG-AAGAAGA-TTAAGAGCAGGTTATCAAACTGAATATTCAGGTATAAAATTTG-TTTATTTTACGTTGATTCTTATCTAAATCATTTAATTTCCTCAT-ATTTGTAACAGTTCTATAC--AGGCGGTTGGAATATT-CTATTCCGTATATATCTATTCTGGAGCTATTTCAAAGGGATCAAATTTTTGGAACAACAATTGG-ATCTT-ATTACAT-AGCTAAAACTTATTTGTTTTTGTTCGTTTC-ATCGCAACAAGATGGACT--ACCTAGGCTAAGAATGGATAAACTAT-AAA

############
# 30 tRNAs # 
############
tRNA-Ala(UGC)
DXWR159  	GGGGATATAGCTCAGTTGGTAGAGCTCCGCTCTTGCAAGGCGGATGTCAGCGGTTCGAGTCCGCTTATCTCCA
NC_001320	GGGGATATAGCTCAGTTGGTAGAGCTCCGCTCTTGCAAGGCGGATGTCAGCGGTTCGAGTCCGCTTATCTCCA	
LC647182	GGGGATATAGCTCAGTTGGTAGAGCTCCGCTCTTGCAAGGCGGATGTCAGCGGTTCGAGTCCGCTTATCTCCA
MW007721	GGGGATATAGCTCAGTTGGTAGAGCTCCGCTCTTGCAAGGCGGATGTCAGCGGTTCGAGTCCGCTTATCTCCA
NC_000932	GGGGATATAGCTCAGTTGGTAGAGCTCCGCTCTTGCAAGGCGGATGTCAGCGGTTCGAGTCCGCTTATCTCCA
                                                              CGGTTCGAGTCCGCTTATCTCCACCA
           GAATCAGTCAGGGGCCTGATAGGCGGTGGTTTACCCTGTGGCGGATGTCAGCGGTTCGAGTCCGCTTATCTCCA
SRR17231452.clean:                         CTTGCAAGGCGGATGTCAGCGG
SRR17231452.clean:                           TGCAAGGCGGATGTCAGCGGTTCG

tRNA-Arg(UCU)
DXWR159  	GCGTCCATTGTCTAATGGATAGGACAGAGGTCTTCTAAACCTTTGGTATAGGTTCAAATCCTATTGGACGCA
NC_001320	GCGTCCATTGTCTAATGGATAGGACAGAGGTCTTCTAAACCTTTGGTATAGGTTCAAATCCTATTGGACGCA
LC647182	GCGTCCATTGTCTAATGGATAGGACAGAGGTCTTCTAAACCTTTGGTATAGGTTCAAATCCTATTGGACGCA
MW007721	GCGTCCATTGTCTAATGGATAGGACAGAGGTCTTCTAAACCTTTAGTATAGGTTCAAATCCTATTGGACGCA
NC_000932	GCGTCCATTGTCTAATGGATAGGACATAGGTCTTCTAAACCTTTGGTATAGGTTCAAATCCTATTGGACGCA
                                                             AGGTTCAAATCCTATTGGACGCACCA
			 CGTCCATTGTCTAATGGATAGGACATAGGTCTTCTAAACCTTTGGTATAGGTTCAAATCCTATTGGACGCA

tRNA-Arg(ACG)
DXWR159 	GGGCCTGTAGCTCAGAGGATTAGAGCACGTGGCTACGAACCACGGTGTCGGGGGTTCGAATCCCTCCTCGCCCA
NC_001320	GGGCCTGTAGCTCAGAGGATTAGAGCACGTGGCTACGAACCACGGTGTCGGGGGTTCGAATCCCTCCTCGCCCA
LC647182	GGGCCTGTAGCTCAGAGGATTAGAGCACGTGGCTACGAACCACGGTGTCGGGGGTTCGAATCCCTCCTCGCCCA
MW007721	GGGCCTGTAGCTCAGAGGATTAGAGCACGTGGCTACGAACCACGGTGTCGGGGGTTCGAATCCCTCCTCGCCCA
NC_000932	GGGCTTGTAGCTCAGAGGATTAGAGCACGTGGCTACGAACCACGGTGTCGGGGGTTCGAATCCCTCCTCGCCCA
           GGGGCTTGTAGCTCAGAGGATTAGAGCACGTGGCTACGCACCACGGTGTCGGGGGTTCGAATCCCTCCTCGCCCAC

tRNA-Asn(GUU)
DXWR159  	TCCTCAGTAGCTCAGTGGTAGAGCGGTCGGCTGTTAACTGACTGGTCGTAGGTTCGAATCCTACTTGGGGAG
NC_001320	TCCTCAGTAGCTCAGTGGTAGAGCGGTCGGCTGTTAACTGACTGGTCGTAGGTTCGAATCCTACTTGGGGAG
LC647182	TCCTCAGTAGCTCAGTGGTAGAGCGGTCGGCTGTTAACCGATTGGTCGTAGGTTCAAATCCTACTTGGGGAG
MW007721	TCCTCAGTAGCTCAGTGGTAGAGCGGTCGGCTGTTAACCGATTGGTCGTAGGTTCAAATCCTACTTGGGGAG
NC_000932	TCCTCAGTAGCTCAGTGGTAGAGCGGTCGGCTGTTAACTGATTGGTCGTAGGTTCGAATCCTACTTGGGGAG

tRNA-Asp(GUC)
DXWR159  	GGGATTGTAGTTCAATTGGTCAGAGCACCGCCCTGTCAAGGCGGAAGCTGCGGGTTCGAGCCCCGTCAGTCCCG
NC_001320	GGGATTGTAGTTCAATTGGTCAGAGCACCGCCCTGTCAAGGCGGAAGCTGCGGGTTCGAGCCCCGTCAGTCCCG
LC647182	GGGATTGTAGTTCAATTGGTCAGAGCACCGCCCTGTCAAGGCGGAAGCTGCGGGTTCGAGCCCCGCCAGTCCCG
MW007721	GGGATTGTAGTTCAATTGGTCAGAGCACCGCCCTGTCAAGGCGGAAGCTGCGGGTTCGAGCCCCGCCAGTCCCG
NC_000932	GGGATTGTAGTTCAATTGGTCAGAGCACCGCCCTGTCAAGGCGGAAGCTGCGGGTTCGAGCCCCGTCAGTCCCG
                                                              CGGGTTCGAGCCCCGTCAGTCCCGCCA
          ATGGGATTGTAGTTCAATTGGTCAGAGCACCGCCCTGTCAAGGCGGCAGCTGCGGGTTCGAGCCCCGTCAGTCCCG

tRNA-Cys(GCA)
DXWR159  	GGCGGCATGGCCAAGCGGTAAGGCAGGGGACTGCAAATCCTTTATCCCCAGTTCAAATCTGGGTGCCGCCT
NC_001320	GGCGGCATGGCCAAGCGGTAAGGCAGGGGACTGCAAATCCTTTATCCCCAGTTCAAATCTGGGTGCCGCCT
LC647182	GGCGACATGGCCGAGTGGTAAGGCGGGGGACTGCAAATCCTTTTTCCCCAGTTCAAATCCGGGTGTCGCCT
MW007721	GGCGACATGGCCGAGTGGTAAGGCGGGGGACTGCAAATCCTTTTTCCCCAGTTCAAATCCGGGTGTCGCCT
NC_000932	GGCGGCATGGCCGAGTGGTAAGGCGGGGGACTGCAAATCCTTTTTCCCCAGTTCAAATCCGGGTGCCGCCT
                                                              GTTCAAATCCGGGTGCCGCCTCCAAGATCGGAGAGCACACGTCTGAACTC
            GGCGGCATGGCCGAGTGGTAAGGCGGGGGACTGCAAATCCTTTTTCCCCAGTTCAAATCCGGGTGCCGCCTCAGC
                                                                
tRNA-Gln(UUG)
DXWR159  	TGGGGCGTGGCCAAGTGGTAAGGCAGCGGGTTTTGGTCCCGTTACTCGGAGGTTCGAATCCTTCCGTCCCAG
NC_001320	TGGGGCGTGGCCAAGTGGTAAGGCAGCGGGTTTTGGTCCCGTTACTCGGAGGTTCGAATCCTTCCGTCCCAG	
LC647182	TGGGGCGTGGCCAAGTGGTAAGGCAACGGGTTTTGGTCCCGTTATTCGGAGGTTCGAATCCTTCCGTCCCAG
MW007721	TGGGGCGTGGCCAAGTGGTAAGGCACCGGGTTTTGGTCCCGTTATTCGAAGGTTCGAATCCTTCCGTCCCAG
NC_000932	TGGGGCGTAGCCAAGCGGTAAGGCAACGGGTTTTGGTCCCGCTATTCGGAGGTTCGAATCCTTCCGTCCCAG
                                                                 TCGAATCCTTCCGTCCCAGCCAAGATCGAAGAGACACGTCTGAACTCCAG
             GGGGCGTAGCCAAGCGGTAAGGCAACGGGTTTTGGTCCCGCTATTCGGAGGTTCGAATCCTTCCGTCCCAGAGTAC

tRNA-Glu(UCA)
DXWR159  	GCCCCTATCGTCTAGTGGTTCAGGACATCTCTCTTTCAAGGAGGCAGCGGGGATTCGACTTCCCCTGGGGGTA
NC_001320	GCCCCTATCGTCTAGTGGTTCAGGACATCTCTCTTTCAAGGAGGCAGCGGGGATTCGACTTCCCCTGGGGGTA
LC647182	GCCCCCATCGTCTAGTGGTTTAGGACATCTCTCTTTCAAGGAGGCAACGGGGATTCGACTTCCCCTGGGGGTA
MW007721	GCCCCCATCGTCTAGTGGTTTAGGACATCTCTCTTTCAAGGAGGCAACGGGGATTCGACTTCCCCTGGGGGTA
NC_000932	GCCCCCATCGTCTAGTGGTTCAGGACATCTCTCTTTCAAGGAGGCAGCGGGGATTCGACTTCCCCTGGGGGTA

tRNA-Gly(CCG)
DXWR159  	GCGAGCGTAGTTCAATGGTAAAACATCTCCTTGCCAAGGAGAAGATACGGGTTCGATTCCCGCCGCTCGCC
NC_001320	GCGAGCGTAGTTCAATGGTAAAACATCTCCTTGCCAAGGAGAAGATACGGGTTCGATTCCCGCCGCTCGCC
LC647182	GCGGATATAGTTGAATGGTAAAATTTCTCCTTGCCAAGGAGAAGACGCGGGTTCGATTCCCGCTATCCGCC
MW007721	GCGGATATAGTTGAATGGTAAAATTTCTCCTTGCCAAGGAGAAGACGCGGGTTCGATTCCCGCTATCCGCC
NC_000932	GCGGATATAGTCGAATGGTAAAATTTCTCCTTGCCAAGGAGAAGACGCGGGTTCGATTCCCGCTATCCGCC

tRNA-Gly(UCC)
DXWR159 	GCGGGTATAGTTTAGTGGTAAAACCCTAGCCTTCCAAGCTAACGATGCGGGTTCGATTCCCGCTACCCGCT
NC_001320	GCGGGTATAGTTTAGTGGTAAAACCCTAGCCTTCCAAGCTAACGATGCGGGTTCGATTCCCGCTACCCGCT
LC647182	GCGGGTATAGTTTAGTGGTAAAACCTTAGCCTTCCAAGCTAACGATGCGGGTTCGATTCCCGCTACCCGCT
MW007721	GCGGGTATAGTTTAGTGGTAAAACCTTAGCCTTCCAAGCTAACGATGCGGGTTCGATTCCCGCTACCCGCT
NC_000932	GCGGGTATAGTTTAGTGGTAAAACCTTAGCCTTCCAAGCTAACGATGCGGGTTCGATTCCCGCTACCCGCT
SRR17231452:GCGGGTATAGTTTAGTGGTAAAACC
SRR17231451:                                               CGGGTTCGATTCCCGCTACCCGCTCCA

tRNA-His(GUG)
DXWR159  	GGCGGATGTAGCCAAGTGGATCAAGGCAGTGGATTGTGAATCCACCATGCGCGGGTTCAATTCCCGTCGTTCGCCC
NC_001320	GGCGGATGTAGCCAAGTGGATCAAGGCAGTGGATTGTGAATCCACCATGCGCGGGTTCAATTCCCGTCGTTCGCCC
LC647182	GGCGGATGTAGCCAAGTGGATCAAGGCAGTGGATTGTGAATCCACCATGCGCGGGTTCAATTCCCGTCGTTCGCCC
MW007721	GGCGGATGTAGCCAAGTGGATCAAGGCAGTGGATTGTGAATCCACCATGCGCGGGTTCAATTCCCGTCGTTCGCCC
NC_000932	GGCGGATGTAGCCAAGTGGATTAAGGCAGTGGATTGTGAATTCACCAT-CGCGGGTTCAATTCCCGTCGTTCGCCC
SRR17231452:                                                   CGGGTTCAATTCCCGTCGTTCGCCCCA

tRNA-Ile(CAU)
DXWR159  	GCATCCATGGCTGAATGGTTAAAGCGCCCAACTCATAATTGGTAAATTTGCGGGTTCAATTCCTGCTGGATGCA
NC_001320	GCATCCATGGCTGAATGGTTAAAGCGCCCAACTCATAATTGGTAAATTTGCGGGTTCAATTCCTGCTGGATGCA
LC647182	GCATCCATGGCTGAATGGTTAAAGCGCCCAACTCATAATTGGCGAAGTCGTAGGTTCAATTCCTACTGGATGCA
MW007721	GCATCCATGGCTGAATGGTTAAAGCACCCAACTCATAATTGGTGAAGTCGTAGGTTCAATTCCTACTGGATGCA
NC_000932	GCATCCATGGCTGAATGGTTAAAGCGCCCAACTCATAATTGGCGAATTCGTAGGTTCAATTCCTACTGGATGCA

tRNA-Ile(GAU)
DXWR159  	GGGCTATTAGCTCAGTGGTAGAGCGCGCCCCTGATAAGGGCGAGGTCTCTGGTTCAAGTCCAGGATGGCCCA
NC_001320	GGGCTATTAGCTCAGTGGTAGAGCGCGCCCCTGATAAGGGCGAGGTCTCTGGTTCAAGTCCAGGATGGCCCA
LC647182	GGGCTATTAGCTCAGTGGTAGAGCGCGCCCCTGATAAGGGCGAGGTCTCTGGTTCAAGTCCAGGATGGCCCA
MW007721	GGGCTATTAGCTCAGTGGTAGAGCGCGCCCCTGATAAGGGCGAGGTCTCTGGTTCAAGTCCAGGATGGCCCA
NC_000932	GGGCTATTAGCTCAGTGGTAGAGCGCGCCCCTGATAAGGGCGAGGTCTCTGGTTCAAATCCAGGATGGCCCA
         CCCAATTGGTTGGACCATAGGTGCGATGATTTACTTCAC GGGCGAGGTCTCTGGTTCAAATCCAGGATGGCCCAGC
SRR17231451:                      GCGCGCCCCTGATAAGGGCGAG
SRR17231455:                           CCCCTGATAAGGGCGAGGTCTCTG

tRNA-Leu(UAA)
DXWR159  	GGGGATATGGCGAAATCGGTAGACGCTACGGACTTAAAATCCGTCGACTTTCTAAGTCGTGAGGGTTCAAGTCCCTCTATCCCCA
NC_001320	GGGGATATGGCGAAATCGGTAGACGCTACGGACTTAAAATCCGTCGACTTTCTAAGTCGTGAGGGTTCAAGTCCCTCTATCCCCA
LC647182	GGGGATATGGCGAAATTGGTAGACGCTACGGACTTAAAATCCGTCGACTTTAGAAATCGTGAGGGTTCAAGTCCCTCTATCCCCA
MW007721	GGGGATATGGCGAAATTGGTAGACGCTACGGACTTAAAATCCGTCGACTTTAGAAATCGTGAGGGTTCAAGTCCCTCTATCCCCA
NC_000932	GGGGATATGGCGGAATTGGTAGACGCTACGGACTTAAAATCCGTTGACTTTTAAAATCGTGAGGGTTCAAGTCCCTCTATCCCCA
                                ATTTATAGTAAGATGAAAATCCGTTGACTTTTAAAATCGTGAGGGTTCAAGTCCCTCTATCCCCAGCTCTACTCCC
SRR17231456:                           ACGGACTTAAAATCCGTTGACTTT
SRR17231452:                                                            GAGGGTTCAAGTCCCTCTATCCCCACCA

tRNA-Leu(CAA)
DXWR159 	GCCTTGATGGTGAAATGGTAGACACGCGAGACTCAAAATCTCGTGCTAAAGAGCGTGGAGGTTCGAGTCCTCTTCAAGGCA
NC_001320	GCCTTGATGGTGAAATGGTAGACACGCGAGACTCAAAATCTCGTGCTAAAGAGCGTGGAGGTTCGAGTCCTCTTCAAGGCA
LC647182	GCCTTGGTGGTGAAATGGTAGACACGCGAGACTCAAAATCTCGTGCTCAAAAGCGTGGAGGTTCGAGTCCTCTTCAAGGCA
MW007721	GCCTTGGTGGTGAAATGGTAGACACGCGAGACTCAAAATCTCGTGCTAAAAAGCGTGGAGGTTCGAGTCCTCTTCAAGGCA
NC_000932	GCCTTGGTGGTGAAATGGTAGACACGCGAGACTCAAAATCTCGTGCTAAAGAGCGTGGAGGTTCGAGTCCTCTTCAAGGCA

tRNA-Leu(UAG)
DXWR159 	GCCGCCATGGTGAAATTGGTAGACACGCTGCTCTTAGGAAGCAGTGCTCAAGCATCTCGGTTCGAGTCCGAGTGGCGGCA
NC_001320	GCCGCCATGGTGAAATTGGTAGACACGCTGCTCTTAGGAAGCAGTGCTCAAGCATCTCGGTTCGAGTCCGAGTGGCGGCA
LC647182	GCCGCTATGGTGAAATTGGTAGACACGCTGCTCTTAGGAAGCAGTGCTAGAGCATCTCGGTTCGAGTCCGAGTGGCGGCA
MW007721	GCCGCTATGGTGAAATTGGTAGACACGCTGCTCTTAGGAAGCAGTGCTAGAGCATCTCGGTTCGAGTCCGAGTGGCGGCA
NC_000932	GCCGCTATGGTGAAATTGGTAGACACGCTGCTCTTAGGAAGCAGTGCTAGAGCATCTCGGTTCGAGTCCGAGTAGCGGCA
SRR17231452:                                                       CTCGGTTCGAGTCCGAGTAGCGGCACCA

tRNA-Lys(UUU) wrong
DXWR159  	GGGTTGCTAACTCAATGGTAGAGTACTCGGCTTTTAAA-------GTTCCGGGTTCGAGTCCCGGGCAACCCA
NC_001320	GGGTTGCTAACTCAATGGTAGAGTACTCGGCTTTTAAA-------GTTCCGGGTTCGAGTCCCGGGCAACCCA
LC647182	GGGTTGCTAACTCAATGGTAGAGTACTCGGCTTTTAAA-------GTTCCGGGTTCGAGTCCCGGGCAACCCA
MW007721	GGGTTGCTAACTCAATGGTAGAGTACTCGGCTTTTAAA-------GTTCCGGGTTCGAGTCCCGGGCAACCCA

tRNA-Lys(UUU) corrected
DXWR159  	GGGTTGCTAACTCAATGGTAGAGTACTCGGCTTTTAA-CCGACTAGTTCCGGGTTCGAGTCCCGGGCAACCCA
NC_001320	GGGTTGCTAACTCAATGGTAGAGTACTCGGCTTTTAA-CCGACTAGTTCCGGGTTCGAGTCCCGGGCAACCCA
LC647182	GGGTTGCTAACTCAATGGTAGAGTACTCGGCTTTTAA-CCGACTAGTTCCGGGTTCGAGTCCCGGGCAACCCA
MW007721	GGGTTGCTAACTCAATGGTAGAGTACTCGGCTTTTAA-CCGACTAGTTCCGGGTTCGAGTCCCGGGCAACCCA
NC_000932	GGGTTGCTAACTCAACGGTAGAGTACTCGGCTTTTAA-CCGACTAGTTCCGGGTTCGAGTCCCGGGCAACCCA
SRR17231455.clean:             AGAGTACTCGGCTTTTAA-CCGACTAG
SRR17231455.clean:           GTAGAGTACTCGGCTTTTAA-CCGACT

tRNA-Met(CAU)
DXWR159  	GCCTACTTAACTCAGTGGTTAGAGTATTGCTTTCATACGGCGGGAGTCATTGGTTCAAATCCAATAGTAGGTA
NC_001320	GCCTACTTAACTCAGTGGTTAGAGTATTGCTTTCATACGGCGGGAGTCATTGGTTCAAATCCAATAGTAGGTA
LC647182	ACCTACTTAACTCAGTGGTTAGAGTATTGCTTTCATACGGCAGGAGTCATTGGTTCAAATCCAATAGTAGGTA
MW007721	ACCTACTTAACTCAGTGGTTAGAGTATTGCTTTCATACGGCAGGAGTCATTGGTTCAAATCCAATAGTAGGTA
NC_000932	ACCTACTTAACTCAGTGGTTAGAGTATTGCTTTCATACGGCAGGAGTCATTGGTTCAAATCCAATAGTAGGTA

tRNA-fMet(CAU)
DXWR159  	GCGGAGTAGAGCAGTTTGGTAGCTCACGAGGCTCATAACCTTGAGGTCACGGGTTCGATTCCCGTCTCCGCA
NC_001320	GCGGAGTAGAGCAGTTTGGTAGCTCACGAGGCTCATAACCTTGAGGTCACGGGTTCGATTCCCGTCTCCGCA
LC647182	GCGGGGTAGAGCAACTTGGTAGCTCGCAAGGCTCATAACCTTGAGGTCACGGGTTCAAATCCCGTCTCCGCA
MW007721	GCGGGGTAGAGCAACTCGGTAGCTCACAAGGCTCATAACCTTGAGGTCACGGGTTCAAATCCCGTCTCCGCC
NC_000932	GCGGGGTAGAGCAGTTTGGTAGCTCGCAAGGCTCATAACCTTGAGGTCACGGGTTCAAATCCTGTCTCCGCA

tRNA-Phe(GAA)
DXWR159  	GTCAGGATAGCTCAGTTGGTAGAGCAGAGGACTGAAAATCCTCGTGTCACCAGTTCAAATCTGGTTCCTGGCA  	
NC_001320	GTCAGGATAGCTCAGTTGGTAGAGCAGAGGACTGAAAATCCTCGTGTCACCAGTTCAAATCTGGTTCCTGGCA
LC647182	GTCGGGATAGCTCAGCAGGTAGAGCAGAGGACTGAAAATCCTCGTGTCACCAGTTCAAATCTGGTTCCCGGCG
MW007721	GTCGGGATAGCTCAGCAGGTAGAGCAGAGGACTGAAAATCCTCGTGCCACCAGTTCAAATCTGGTTCCCGGCG
NC_000932	GCCGGGATAGCTCAGTTGGTAGAGCAGAGGACTGAAAATCCTCGTGTCACCAGTTCAAATCTGGTTCTTGGCA

tRNA-Pro(UGG)
DXWR159 	AGGGATGTAGCGCAGCTTGGTAGCGCGTTTGTTTTGGGTACAAAATGTCACAGGTTCAAATCCTGTCATCCCTA
NC_001320	AGGGATGTAGCGCAGCTTGGTAGCGCGTTTGTTTTGGGTACAAAATGTCACAGGTTCAAATCCTGTCATCCCTA
LC647182	AGGGATGTAGCGCAGCTTGGTAGCGCGTTTGTTTTGGGTACAAAATGTCACAGGTTCAAATCCTGTCATCCCTA
MW007721	AGGGGTGTAGCGCAGCTTGGTAGCGCGTTTGTTTTGGGTACAAAATGTCACAGGTTCAAATCCTGTCATCCCTA
NC_000932	AGGGATGTAGCGCAGCTTGGTAGCGCGTTTGTTTTGGGTACAAAATGTCACGGGTTCAAATCCTGTCATCCCTA

tRNA-Ser(GGA)
DXWR159  	GGAGAGATGGCCGAGCGGTTCAAGGCGTAGCATTGGAACTGCTATGTAGACTTTT-GTTTACCGAGGGTTCGAATCCCTCTCTTTCCG
NC_001320	GGAGAGATGGCCGAGCGGTTCAAGGCGTAGCATTGGAACTGCTATGTAGACTTTT-GTTTACCGAGGGTTCGAATCCCTCTCTTTCCG
LC647182	GGAGAGATGGCCGAGTGGTTGAAGGCGTAGCACTGGAACTGCTATGTAGGCTTTTTGTTTACCGAGGGTTCGAATCCCTCTCTTTCCG
MW007721	GGAGAGATGGCCGAGTGGTTGAAGGCGTAGCATTGGAACTGCTATGTAGGCTTTTTGTTTACCGAGGGTTCGAATCCCTCTCTTTCCG
NC_000932	GGAGAGATGGCCGAGTGGTTGAAGGCGTAACATTGGAACTGTTATGTAGACTTTT-GTTTACCGAGGGTTCGAATCCCTCTCTTTCCG
SRR17231454:                                                                  GGTTCGAATCCCTCTCTTTCCGCCA

tRNA-Ser(UGC)
DXWR159  	GGAGAGATGGCTGAGTGGTTGATAGCTCCGGTCTTGAAAACCGGTATAGTT-CTAGG---AACTATCGAGGGTTCGAATCCCTCTCTCTCCT
NC_001320	GGAGAGATGGCTGAGTGGTTGATAGCTCCGGTCTTGAAAACCGGTATAGTT-CTAGG---AACTATCGAGGGTTCGAATCCCTCTCTCTCCT
LC647182	GGAGAGATGGCTGAGTGGTTGATAGCTCCGGTCTTGAAAACCGGTATAGTTTCAAAG---AACTATCGAGGGTTCGAATCCCTCTCTCTCCT
MW007721	GGAGAGATGGCTGAGTGGTTGATAGCCCCGGTCTTGAAAACCGGTATAGTTTGAAAG---AATTATCGAGGGTTCGAATCCCTCTCTCTCCT
NC_000932	GGAGAGATGGCCGAGTGGTTGATGGCTCCGGTCTTGAAAACCGGTATAGTTCATAAAAATAACTATCGAGGGTTCGAATCCCTCTCTCTCCT        
SRR17231455:                                                                   GAGGGTTCGAATCCCTCTCTCTCCTCCA

tRNA-Leu(UAA)*
DXWR159  	CGGAAAGAGAGGGATTCGAACCCTCGGTACAAAAAAATTGTACAACGGATTAGCAATCCGCCGCTTTAGTCCACT CAGCCATCTCTCCCC
NC_001320	CGGAAAGAGAGGGATTCGAACCCTCGGTACAAAAAAATTGTACAACGGATTAGCAATCCGCCGCTTTAGTCCACT CAGCCATCTCTCCCC
LC647182	CGGAAAGAGAGGGATTCGAACCCTCGGTACAAA-AATTCGTACAACGGATTAGCAATCCGACGCTTTAGTCCACT CAGCCATCTCTCCCC
MW007721	CGGAAAGAGAGGGATTCGAACCCTCGGTACAAA-AATTCGTACAACGGATTAGCAATCCGACGCTTTAGTCCACTCAGCCATCTCTCC
NC_000932	GGGAAAGAGAGGGATTCGAACCCTCGGTACGATTAACTCGTACAATGGATTAGCAATCCAACGCTTTAGTCCACT CAGCCATCTCTCCTA
SRR17231452:                                                       ATCCAACGCTTTAGTCCACTCCA
SRR17231455:                                                        TCCAACGCTTTAGTCCACTCCA
SRR17231454:                                                        TCCAACGCTTTAGTCCACTCC
SRR17231453:                                                     CAATCCAACGCTTTAGTCCACTC

tRNA-Ser(GCU)*
DXWR159  	GGAGAGATGGCTGAGTGGACTAAAGCGGCGGATTGCTAATCCGTTGTAC-AATTTTTTTGTACCGAGGGTTCGAATCCCTCTCTTTCCG
NC_001320	GGAGAGATGGCTGAGTGGACTAAAGCGGCGGATTGCTAATCCGTTGTAC-AATTTTTTTGTACCGAGGGTTCGAATCCCTCTCTTTCCG
LC647182	GGAGAGATGGCTGAGTGGACTAAAGCGTCGGATTGCTAATCCGTTGTACGAATT--TTTGTACCGAGGGTTCGAATCCCTCTCTTTCCG
MW007721	GGAGAGATGGCTGAGTGGACTAAAGCGTCGGATTGCTAATCCGTTGTACGAATT--TTTGTACCGAGGGTTCGAATCCCTCTCTTTCCG
NC_000932	GGAGAGATGGCTGAGTGGACTAAAGCGTTGGATTGCTAATCCATTGTACGAGTTA-ATCGTACCGAGGGTTCGAATCCCTCTCTTTCCC
SRR17231452:                                                               CGAGGGTTCGAATCCCTCTCTTTCCCCCA

tRNA-Thr(UGU)
DXWR159  	GCCCACTTAGCTCAGAGGTTAGAGCATCGCATTTGTAATGCGAGGGTCATCGGTTCAAATCCGATAGTCGGCT
NC_001320	GCCCACTTAGCTCAGAGGTTAGAGCATCGCATTTGTAATGCGAGGGTCATCGGTTCAAATCCGATAGTCGGCT
LC647182	GCCCGCTTAGCTCAGAGGTTAGAGCATCGCATTTGTAATGCGATGGTCATCGGTTCGACTCCGATAGCTGGCT
MW007721	GCCCGCTTAGCTCAGAGGTTAGAGCATCGCATTTGTAATGCGATGGTCATCGGTTCGACTCCGATAGCCGGCT
NC_000932	GCCCGCTTAGCTCAGAGGTTAGAGCATCGCATTTGTAATGCGATGGTCATCGGTTCGATTCCGATAGCCGGCT

tRNA-Thr(GGU)
DXWR159  	GCCCTTTTAACTCAGT--GGTAGAGTAATGCCATGGTAAGGCATAAGTCATCGGTTCAAATCCGATAAAGGGCT
NC_001320	GCCCTTTTAACTCAGT--GGTAGAGTAATGCCATGGTAAGGCATAAGTCATCGGTTCAAATCCGATAAAGGGCT
LC647182	GCCCTTTTAACTCAGTATGGTAGAGTAACGCCATGGTAAGGCGTAAGTCATCGGTTCAAATCCGATAAGGGGCT
MW007721	GCCCTTTTAACTCAGTATGGTAGAGTAACGCCATGGTAAGGCGTAAGTCATCGGTTCAAATCCGATAAGGGGCT
NC_000932	GCCCTTTTAACTCAGT--GGTAGAGTAACGCCATGGTAAGGCGTAAGTCATCGGTTCAAATCCGATAAGGGGCT

tRNA-Trp(CCA)
DXWR159  	GCGCTCTTAGTTCAGTTCGGTAGAACGCGGGTCTCCAAAACCCGATGTCGTAGGTTCAAATCCTACAGAGCGTG
NC_001320	GCGCTCTTAGTTCAGTTCGGTAGAACGCGGGTCTCCAAAACCCGATGTCGTAGGTTCAAATCCTACAGAGCGTG
LC647182	GCGCTCTTAGTTCAGTTCGGTAGAACGCGGGTCTCCAAAACCCGATGTCGTAGGTTCAAATCCTACAGAGCGTG
MW007721	GCGCTCTTAGTTCAGTTCGGTAGAACGCGGGTCTCCAAAACCCGATGTCGTAGGTTCAAATCCTACAGAGCGTG
NC_000932	ACGCTCTTAGTTCAGTTCGGTAGAACGTGGGTCTCCAAAACCCAATGTCGTAGGTTCAAATCCTACAGAGCGTG

tRNA-Tyr(GUA)
DXWR159  	GGGTCGATGCCCGAGCGGTTAATGGGGACGGACTGTAAATTCGTTGACAATATGTCTACGCTGGTTCAAATCCAGCTCGGCCCA
NC_001320	GGGTCGATGCCCGAGCGGTTAATGGGGACGGACTGTAAATTCGTTGACAATATGTCTACGCTGGTTCAAATCCAGCTCGGCCCA
LC647182	GGGTCGATGCCCGAGTGGTTAATGGGGACGGACTGTAAATTCGTTGGCAATATGTCTACGCTGGTTCAAATCCAGCTCGGCCCA
MW007721	GGGTCGATGCCCGAGCGGTTAATGGGGACGGACTGTAAATTCGTTGGCAATATGTCTACGCTGGTTCAAATCCAGCTCGGCCCA
NC_000932	GGGTCGATGCCCGAGCGGTTAATGGGGACGGACTGTAAATTCGTTGGCAATATGTCTACGCTGGTTCAAATCCAGCTCGGCCCA
SRR17231454:                                                            CTGGTTCAAATCCAGCTCGGCCCACCA

tRNA-Val(UAC) wrong
DXWR159  	AGGGCTATAGCTCAGTTCGGTAGAGCAACTCGTTTACACACCGAGAAGGTCTACGGTTCGAATCCGTATAGCCCTA
NC_001320	AGGGCTATAGCTCAGTTCGGTAGAGCAACTCGTTTACACACCGAGAAGGTCTACGGTTCGAATCCGTATAGCCCTA 
LC647182	AGGGCTATAGCTCAGTTTGGTAGAGCACCTCGTTTACACACCGAGAAGGTCTACGGTTCGAGTCCGTATAGCCCTA
MW007721	AGGGCTATAGCTCAGTTAGGTAGAGCACCTCGTTTACACACCGAGAAGGTCTACGGTTCGAGTCCGTATAGCCCTA

tRNA-Val(UAC) corrected
DXWR159  	AGGGCTATAGCTCAGTTCGGTAGAGCAACTCGTTTACAC--CGAGAAGGTCTACGGTTCGAATCCGTATAGCCCTA
NC_001320	AGGGCTATAGCTCAGTTCGGTAGAGCAACTCGTTTACAC--CGAGAAGGTCTACGGTTCGAATCCGTATAGCCCTA 
LC647182	AGGGCTATAGCTCAGTTTGGTAGAGCACCTCGTTTACAC--CGAGAAGGTCTACGGTTCGAGTCCGTATAGCCCTA
MW007721	AGGGCTATAGCTCAGTTAGGTAGAGCACCTCGTTTACAC--CGAGAAGGTCTACGGTTCGAGTCCGTATAGCCCTA
NC_000932	AGGGCTATAGCTCAGTTAGGTAGAGCACCTCGTTTACAC--CGAGCAGGTCTACGGTTCGAGTCCGTATAGCCCTA
                    CATTTTGATAATAATAAGTTCGAACTCTTTTACCGAGCAGGTCTACGGTTCGAGTCCGTATAGCCCTAACTAAGA
SRR17231454:                              CGTTTACAC--CGAGCAGGTCTACGGTT
SRR17231454:                               GTTTACAC--CGAGCAGGTCTACGGTTC

tRNA-Val(GAC)
DXWR159 	AGGGATATAACTCAGCGGTAGAGTGTCACCTTGACGTGGTGGAAGTCATCAGTTCGAGCCTGATTATCCCTA
NC_001320	AGGGATATAACTCAGCGGTAGAGTGTCACCTTGACGTGGTGGAAGTCATCAGTTCGAGCCTGATTATCCCTA
LC647182	AGGGGTATAACTCAGCGGTAGAGTGTCACCTTGACGTGGTGGAAGTCATCAGTTCGAACCTGATTATCCCTA
MW007721	AGGGATATAACTCAGCGGTAGAGTGTCACCTTGACGTGGTGGAAGTCATCGGTTCGAACCTGATTATCCCTA
NC_000932	AGGGATATAACTCAGCGGTAGAGTGTCACCTTGACGTGGTGGAAGTCATCAGTTCGAGCCTGATTATCCCTA
